# Supplementary material for: Polyphasic characterization of Nocardioides aquaegermanicae sp. nov., a novel water-derived actinobacterium
Source: PLoS One. 2026 Feb 10;21(2):e0340783. doi: 10.1371/journal.pone.0340783 (PMC12890105; doi:10.1371/journal.pone.0340783)
Supplement: S4 Table — (XLSX) [file pone.0340783.s006.xlsx]

## Sheet: DSM_117947
Table S4. Stress envinronmental genes of Nocardioides sp. DSM 117947T
Traits		Gene functions	Gene names	Gene copy
FLUORIDE_DETOXIFICATION	FLUORIDE_RESISTANCE	FLUORIDE_RESISTANCE-FLUORIDE_TRANSPORT	crcB->PGPT0004985	2
HEAVY_METAL_DETOXIFICATION	HEAVY_METAL_ANTIMONY_RESISTANCE	ANTIMONY_RESISTANCE-ANTIMONY_TRANSPORT	glpF|pduF->PGPT0004760	1
HEAVY_METAL_DETOXIFICATION	HEAVY_METAL_ANTIMONY_RESISTANCE	ANTIMONY_RESISTANCE-PUTATIVE_PST-PHO-PIT_TRANSPORT_SYSTEM	pstA->PGPT0002610	1
HEAVY_METAL_DETOXIFICATION	HEAVY_METAL_ANTIMONY_RESISTANCE	ANTIMONY_RESISTANCE-PUTATIVE_PST-PHO-PIT_TRANSPORT_SYSTEM	pstB|phoT->PGPT0002615	1
HEAVY_METAL_DETOXIFICATION	HEAVY_METAL_ANTIMONY_RESISTANCE	ANTIMONY_RESISTANCE-PUTATIVE_PST-PHO-PIT_TRANSPORT_SYSTEM	pstC|phoW->PGPT0002620	1
HEAVY_METAL_DETOXIFICATION	HEAVY_METAL_ANTIMONY_RESISTANCE	ANTIMONY_RESISTANCE-PUTATIVE_PST-PHO-PIT_TRANSPORT_SYSTEM	pstS|phoS->PGPT0002625	1
HEAVY_METAL_DETOXIFICATION	HEAVY_METAL_ANTIMONY_RESISTANCE	ANTIMONY_RESISTANCE_SYSTEM	arsA->PGPT0004700	1
HEAVY_METAL_DETOXIFICATION	HEAVY_METAL_ANTIMONY_RESISTANCE	ANTIMONY_RESISTANCE_SYSTEM	arsB|arsenical_pump_membrane_protein->PGPT0004710	1
HEAVY_METAL_DETOXIFICATION	HEAVY_METAL_ANTIMONY_RESISTANCE	ANTIMONY_RESISTANCE_SYSTEM	arsB|arsenite_transporter->PGPT0004705	3
HEAVY_METAL_DETOXIFICATION	HEAVY_METAL_ANTIMONY_RESISTANCE	ANTIMONY_RESISTANCE_SYSTEM	arsC->PGPT0004715	3
HEAVY_METAL_DETOXIFICATION	HEAVY_METAL_ANTIMONY_RESISTANCE	ANTIMONY_RESISTANCE_SYSTEM	arsC|arsenate_mycothiol_transferase->PGPT0004725	1
HEAVY_METAL_DETOXIFICATION	HEAVY_METAL_ANTIMONY_RESISTANCE	ANTIMONY_RESISTANCE_SYSTEM	arsR->PGPT0004735	2
HEAVY_METAL_DETOXIFICATION	HEAVY_METAL_ARSENIC_RESISTANCE	ARSENIC_RESISTANCE-ARSENIC_TRANSPORT	aqpZ->PGPT0004755	1
HEAVY_METAL_DETOXIFICATION	HEAVY_METAL_ARSENIC_RESISTANCE	ARSENIC_RESISTANCE-ARSENIC_TRANSPORT	glpF|pduF->PGPT0004760	1
HEAVY_METAL_DETOXIFICATION	HEAVY_METAL_ARSENIC_RESISTANCE	ARSENIC_RESISTANCE-ARSENITE_OXIDASE_SYSTEM_AOX	aoxS->PGPT0004750	3
HEAVY_METAL_DETOXIFICATION	HEAVY_METAL_ARSENIC_RESISTANCE	ARSENIC_RESISTANCE-PST-PHO-PIT_TRANSPORT_SYSTEM	phoU|phoY->PGPT0002630	2
HEAVY_METAL_DETOXIFICATION	HEAVY_METAL_ARSENIC_RESISTANCE	ARSENIC_RESISTANCE-PST-PHO-PIT_TRANSPORT_SYSTEM	pstA->PGPT0002610	1
HEAVY_METAL_DETOXIFICATION	HEAVY_METAL_ARSENIC_RESISTANCE	ARSENIC_RESISTANCE-PST-PHO-PIT_TRANSPORT_SYSTEM	pstB|phoT->PGPT0002615	1
HEAVY_METAL_DETOXIFICATION	HEAVY_METAL_ARSENIC_RESISTANCE	ARSENIC_RESISTANCE-PST-PHO-PIT_TRANSPORT_SYSTEM	pstC|phoW->PGPT0002620	1
HEAVY_METAL_DETOXIFICATION	HEAVY_METAL_ARSENIC_RESISTANCE	ARSENIC_RESISTANCE-PST-PHO-PIT_TRANSPORT_SYSTEM	pstS|phoS->PGPT0002625	1
HEAVY_METAL_DETOXIFICATION	HEAVY_METAL_ARSENIC_RESISTANCE	ARSENIC_RESISTANCE_SYSTEM	arsA->PGPT0004700	1
HEAVY_METAL_DETOXIFICATION	HEAVY_METAL_ARSENIC_RESISTANCE	ARSENIC_RESISTANCE_SYSTEM	arsB|arsenical_pump_membrane_protein->PGPT0004710	1
HEAVY_METAL_DETOXIFICATION	HEAVY_METAL_ARSENIC_RESISTANCE	ARSENIC_RESISTANCE_SYSTEM	arsB|arsenite_transporter->PGPT0004705	3
HEAVY_METAL_DETOXIFICATION	HEAVY_METAL_ARSENIC_RESISTANCE	ARSENIC_RESISTANCE_SYSTEM	arsC->PGPT0004715	3
HEAVY_METAL_DETOXIFICATION	HEAVY_METAL_ARSENIC_RESISTANCE	ARSENIC_RESISTANCE_SYSTEM	arsC|arsenate_mycothiol_transferase->PGPT0004725	1
HEAVY_METAL_DETOXIFICATION	HEAVY_METAL_ARSENIC_RESISTANCE	ARSENIC_RESISTANCE_SYSTEM	arsR->PGPT0004735	2
HEAVY_METAL_DETOXIFICATION	HEAVY_METAL_BISMUTH_RESISTANCE	BISMUTH_RESISTANCE-BISMUTH_HOMEOSTASIS	arsR->PGPT0004735	2
HEAVY_METAL_DETOXIFICATION	HEAVY_METAL_CADMIUM_RESISTANCE	CADMIUM_RESISTANCE-CADMIUM_TRANSPORT	czcD|zitB|yrdO->PGPT0004255	1
HEAVY_METAL_DETOXIFICATION	HEAVY_METAL_CHROMATE_RESISTANCE	CHROMATE_RESISTANCE-CHR_TRANSPORT_SYSTEM	chrR->PGPT0004195	1
HEAVY_METAL_DETOXIFICATION	HEAVY_METAL_CHROMATE_RESISTANCE	CHROMATE_RESISTANCE-CHR_TRANSPORT_SYSTEM	chrS->PGPT0004196	1
HEAVY_METAL_DETOXIFICATION	HEAVY_METAL_COBALT_RESISTANCE	COBALT_RESISTANCE-CBI_TRANSPORT_SYSTEM	cbiM->PGPT0004460	1
HEAVY_METAL_DETOXIFICATION	HEAVY_METAL_COBALT_RESISTANCE	COBALT_RESISTANCE-CBI_TRANSPORT_SYSTEM	cbiO->PGPT0004455	1
HEAVY_METAL_DETOXIFICATION	HEAVY_METAL_COBALT_RESISTANCE	COBALT_RESISTANCE-CBI_TRANSPORT_SYSTEM	cbiQ->PGPT0004470	1
HEAVY_METAL_DETOXIFICATION	HEAVY_METAL_COBALT_RESISTANCE	COBALT_RESISTANCE-COBALT_HOMEOSTASIS	cbiA->PGPT0004605	3
HEAVY_METAL_DETOXIFICATION	HEAVY_METAL_COBALT_RESISTANCE	COBALT_RESISTANCE-COBALT_HOMEOSTASIS	cbiB|cobD->PGPT0004660	3
HEAVY_METAL_DETOXIFICATION	HEAVY_METAL_COBALT_RESISTANCE	COBALT_RESISTANCE-COBALT_HOMEOSTASIS	cbiC->PGPT0004610	3
HEAVY_METAL_DETOXIFICATION	HEAVY_METAL_COBALT_RESISTANCE	COBALT_RESISTANCE-COBALT_HOMEOSTASIS	cbiF->PGPT0004625	3
HEAVY_METAL_DETOXIFICATION	HEAVY_METAL_COBALT_RESISTANCE	COBALT_RESISTANCE-COBALT_HOMEOSTASIS	cbiJ->PGPT0004640	3
HEAVY_METAL_DETOXIFICATION	HEAVY_METAL_COBALT_RESISTANCE	COBALT_RESISTANCE-COBALT_HOMEOSTASIS	cobA|btuR->PGPT0004645	3
HEAVY_METAL_DETOXIFICATION	HEAVY_METAL_COBALT_RESISTANCE	COBALT_RESISTANCE-COBALT_HOMEOSTASIS	cobP|cobU->PGPT0004585	3
HEAVY_METAL_DETOXIFICATION	HEAVY_METAL_COBALT_RESISTANCE	COBALT_RESISTANCE-COBALT_HOMEOSTASIS	cobQ|cbiP->PGPT0004580	3
HEAVY_METAL_DETOXIFICATION	HEAVY_METAL_COBALT_RESISTANCE	COBALT_RESISTANCE-COBALT_HOMEOSTASIS	cobS|cobV->PGPT0004590	3
HEAVY_METAL_DETOXIFICATION	HEAVY_METAL_COBALT_RESISTANCE	COBALT_RESISTANCE-COBALT_HOMEOSTASIS	cobU|cobT->PGPT0004595	4
HEAVY_METAL_DETOXIFICATION	HEAVY_METAL_COBALT_RESISTANCE	COBALT_RESISTANCE-COBALT_HOMEOSTASIS	rhnA_cobC->PGPT0004575	2
HEAVY_METAL_DETOXIFICATION	HEAVY_METAL_COBALT_RESISTANCE	COBALT_RESISTANCE-COBALT_TRANSPORT	czcD|zitB|yrdO->PGPT0004255	1
HEAVY_METAL_DETOXIFICATION	HEAVY_METAL_COBALT_RESISTANCE	COBALT_RESISTANCE-COBALT_TRANSPORT	copA|ctpA->PGPT0004090	2
HEAVY_METAL_DETOXIFICATION	HEAVY_METAL_COBALT_RESISTANCE	COBALT_RESISTANCE-COBALT_TRANSPORT	cutC->PGPT0004085	1
HEAVY_METAL_DETOXIFICATION	HEAVY_METAL_COPPER_RESISTANCE	COPPER_RESISTANCE-RELATED_FUNCTIONS	csoR|ricR->PGPT0004175	2
HEAVY_METAL_DETOXIFICATION	HEAVY_METAL_COPPER_RESISTANCE	COPPER_RESISTANCE_MEDIATION	ATOX1|ATX1|copZ|golB->PGPT0004125	1
HEAVY_METAL_DETOXIFICATION	HEAVY_METAL_COPPER_RESISTANCE	COPPER_RESISTANCE_MEDIATION	cueR->PGPT0004135	1
HEAVY_METAL_DETOXIFICATION	HEAVY_METAL_COPPER_RESISTANCE	COPPER_RESISTANCE_MEDIATION	cusR|copR|silR->PGPT0004105	4
HEAVY_METAL_DETOXIFICATION	HEAVY_METAL_COPPER_RESISTANCE	COPPER_RESISTANCE_MEDIATION	cusS|copS|silS->PGPT0004100	4
HEAVY_METAL_DETOXIFICATION	HEAVY_METAL_COPPER_RESISTANCE	COPPER_RESISTANCE_MEDIATION	dps|dpsA->PGPT0004055	1
HEAVY_METAL_DETOXIFICATION	HEAVY_METAL_COPPER_RESISTANCE	COPPER_RESISTANCE_MEDIATION	mmcO->PGPT0004160	1
HEAVY_METAL_DETOXIFICATION	HEAVY_METAL_GOLD_RESISTANCE	GOLD_RESISTANCE-DELFTIBACTIN_METABOLISM	delftibactin_hydrolase_domain_protein->PGPT0004151	4
HEAVY_METAL_DETOXIFICATION	HEAVY_METAL_IRON_RESISTANCE	IRON_RESISTANCE-BACILLIBACTIN_METABOLISM	ymfI|fabG|efpI->PGPT0003180	12
HEAVY_METAL_DETOXIFICATION	HEAVY_METAL_IRON_RESISTANCE	IRON_RESISTANCE-BACILLIBACTIN_TRANSPORT	ydfK|yqgA->PGPT0003195	1
HEAVY_METAL_DETOXIFICATION	HEAVY_METAL_IRON_RESISTANCE	IRON_RESISTANCE-COPROGEN_BIOSYNTHESIS	hemN|hemZ->PGPT0003200	1
HEAVY_METAL_DETOXIFICATION	HEAVY_METAL_IRON_RESISTANCE	IRON_RESISTANCE-ENTEROBACTIN|ENTEROCHELIN_METABOLISM	acrR|smeT->PGPT0003255	1
HEAVY_METAL_DETOXIFICATION	HEAVY_METAL_IRON_RESISTANCE	IRON_RESISTANCE-ENTEROBACTIN|ENTEROCHELIN_TRANSPORT	entS|ybdA|cbsS->PGPT0003290	1
HEAVY_METAL_DETOXIFICATION	HEAVY_METAL_IRON_RESISTANCE	IRON_RESISTANCE-ERYTHROCHELIN_TRANSPORT	etcF|ercF->PGPT0031350	1
HEAVY_METAL_DETOXIFICATION	HEAVY_METAL_IRON_RESISTANCE	IRON_RESISTANCE-ERYTHROCHELIN_TRANSPORT	etcG|ercG->PGPT0031355	1
HEAVY_METAL_DETOXIFICATION	HEAVY_METAL_IRON_RESISTANCE	IRON_RESISTANCE-ERYTHROCHELIN_TRANSPORT	etcK->PGPT0031365	1
HEAVY_METAL_DETOXIFICATION	HEAVY_METAL_IRON_RESISTANCE	IRON_RESISTANCE-EXPORT_SYSTEMS	ymfE->PGPT0003580	2
HEAVY_METAL_DETOXIFICATION	HEAVY_METAL_IRON_RESISTANCE	IRON_RESISTANCE-FeuABC|YusV-TRANSPORT_COMPLEX	feuA|yvrC|ABC_FEV_S|fatB->PGPT0003765	2
HEAVY_METAL_DETOXIFICATION	HEAVY_METAL_IRON_RESISTANCE	IRON_RESISTANCE-FeuABC|YusV-TRANSPORT_COMPLEX	feuB|feuC|chuU|yfhA|hmuU|ABC_FEV_P|fatC|fatD->PGPT0003770	2
HEAVY_METAL_DETOXIFICATION	HEAVY_METAL_IRON_RESISTANCE	IRON_RESISTANCE-FeuABC|YusV-TRANSPORT_COMPLEX	yusV|ABC_FEV_A|feuD->PGPT0003760	4
HEAVY_METAL_DETOXIFICATION	HEAVY_METAL_IRON_RESISTANCE	IRON_RESISTANCE-Fmn|Dmk|Ppl|Ndh|Eet_SYSTEM	fmnA|ecfT->PGPT0004015	1
HEAVY_METAL_DETOXIFICATION	HEAVY_METAL_IRON_RESISTANCE	IRON_RESISTANCE-Fmn|Dmk|Ppl|Ndh|Eet_SYSTEM	ndh->PGPT0004020	1
HEAVY_METAL_DETOXIFICATION	HEAVY_METAL_IRON_RESISTANCE	IRON_RESISTANCE-FoxABCD	coxC|ctaE->PGPT0004035	1
HEAVY_METAL_DETOXIFICATION	HEAVY_METAL_IRON_RESISTANCE	IRON_RESISTANCE-FoxABCD	foxA|coxA|ctaD->PGPT0004025	2
HEAVY_METAL_DETOXIFICATION	HEAVY_METAL_IRON_RESISTANCE	IRON_RESISTANCE-FoxABCD	foxB|coxB|ctaC->PGPT0004030	1
HEAVY_METAL_DETOXIFICATION	HEAVY_METAL_IRON_RESISTANCE	IRON_RESISTANCE-HEMOPHORES-HEME|HEMIN_UTILISATION	mhuD|hmoB->PGPT0003635	1
HEAVY_METAL_DETOXIFICATION	HEAVY_METAL_IRON_RESISTANCE	IRON_RESISTANCE-HEMOPHORES-SIROHEME	cobA_hemD->PGPT0003670	1
HEAVY_METAL_DETOXIFICATION	HEAVY_METAL_IRON_RESISTANCE	IRON_RESISTANCE-HEMOPHORES-SIROHEME	cysG->PGPT0003690	2
HEAVY_METAL_DETOXIFICATION	HEAVY_METAL_IRON_RESISTANCE	IRON_RESISTANCE-HEMOPHORES-SIROHEME	hemA->PGPT0003650	1
HEAVY_METAL_DETOXIFICATION	HEAVY_METAL_IRON_RESISTANCE	IRON_RESISTANCE-HEMOPHORES-SIROHEME	hemB->PGPT0003655	1
HEAVY_METAL_DETOXIFICATION	HEAVY_METAL_IRON_RESISTANCE	IRON_RESISTANCE-HEMOPHORES-SIROHEME	hemC->PGPT0003660	1
HEAVY_METAL_DETOXIFICATION	HEAVY_METAL_IRON_RESISTANCE	IRON_RESISTANCE-HEMOPHORES-SIROHEME	hemD->PGPT0003665	1
HEAVY_METAL_DETOXIFICATION	HEAVY_METAL_IRON_RESISTANCE	IRON_RESISTANCE-HEMOPHORES-SIROHEME	hemL->PGPT0003680	2
HEAVY_METAL_DETOXIFICATION	HEAVY_METAL_IRON_RESISTANCE	IRON_RESISTANCE-HEMOPHORES-SIROHEME	sirA|ylnD|cysG|cobA->PGPT0003685	1
HEAVY_METAL_DETOXIFICATION	HEAVY_METAL_IRON_RESISTANCE	IRON_RESISTANCE-IRON_UPTAKE_REGULATION	fur|furB|zur->PGPT0003880	3
HEAVY_METAL_DETOXIFICATION	HEAVY_METAL_IRON_RESISTANCE	IRON_RESISTANCE-IRON_UPTAKE_REGULATION	troR->PGPT0003890	1
HEAVY_METAL_DETOXIFICATION	HEAVY_METAL_IRON_RESISTANCE	IRON_RESISTANCE-LIPOIC_ACID_CHELATORS	lipA->PGPT0003935	1
HEAVY_METAL_DETOXIFICATION	HEAVY_METAL_IRON_RESISTANCE	IRON_RESISTANCE-RELATED_PROTEINS	dps|dpsA->PGPT0004055	1
HEAVY_METAL_DETOXIFICATION	HEAVY_METAL_IRON_RESISTANCE	IRON_RESISTANCE-RELATED_PROTEINS	ygjH->PGPT0004045	1
HEAVY_METAL_DETOXIFICATION	HEAVY_METAL_IRON_RESISTANCE	IRON_RESISTANCE-RELATED_PROTEINS-BaeSR_SYSTEM	baeS->PGPT0003985	1
HEAVY_METAL_DETOXIFICATION	HEAVY_METAL_IRON_RESISTANCE	IRON_RESISTANCE-RELATED_PROTEINS_FERRITIN	bfr->PGPT0003965	1
HEAVY_METAL_DETOXIFICATION	HEAVY_METAL_IRON_RESISTANCE	IRON_RESISTANCE-STAPHYLOFERRIN_A_TRANSPORT	sfaA|sfnaA->PGPT0003435	1
HEAVY_METAL_DETOXIFICATION	HEAVY_METAL_IRON_RESISTANCE	IRON_TRANSPORT-IRON_III_TRANSPORT_SYSTEM	afuA|fbpA->PGPT0003725	1
HEAVY_METAL_DETOXIFICATION	HEAVY_METAL_IRON_RESISTANCE	IRON_TRANSPORT-IRON_III_TRANSPORT_SYSTEM	afuB|fbpB->PGPT0003730	1
HEAVY_METAL_DETOXIFICATION	HEAVY_METAL_IRON_RESISTANCE	IRON_TRANSPORT-IRON_III_TRANSPORT_SYSTEM	afuC|fbpC->PGPT0003735	1
HEAVY_METAL_DETOXIFICATION	HEAVY_METAL_IRON_RESISTANCE	IRON_TRANSPORT-IRON_II_TRANSPORT_SYSTEM	efeB->PGPT0003720	2
HEAVY_METAL_DETOXIFICATION	HEAVY_METAL_IRON_RESISTANCE	IRON_TRANSPORT-IRON_II_TRANSPORT_SYSTEM	efeO->PGPT0003715	1
HEAVY_METAL_DETOXIFICATION	HEAVY_METAL_IRON_RESISTANCE	IRON_TRANSPORT-IRON_II_TRANSPORT_SYSTEM	efeU|FTR|FTH1->PGPT0003710	1
HEAVY_METAL_DETOXIFICATION	HEAVY_METAL_LEAD_RESISTANCE	LEAD_RESISTANCE-PBR_TRANSPORT_SYSTEM	pbrB|pbrC->PGPT0004770	1
HEAVY_METAL_DETOXIFICATION	HEAVY_METAL_MANGANESE_RESISTANCE	MANGANESE_RESISTANCE-HOMEOSTASIS	troR->PGPT0003890	1
HEAVY_METAL_DETOXIFICATION	HEAVY_METAL_MANGANESE_RESISTANCE	MANGANESE_RESISTANCE-MNT_TRANSPORT_SYSTEM	mntH->PGPT0004370	1
HEAVY_METAL_DETOXIFICATION	HEAVY_METAL_NICKEL_RESISTANCE	NICKEL_RESISTANCE-CBI_TRANSPORT_SYSTEM	cbiM->PGPT0004460	1
HEAVY_METAL_DETOXIFICATION	HEAVY_METAL_NICKEL_RESISTANCE	NICKEL_RESISTANCE-CBI_TRANSPORT_SYSTEM	cbiO->PGPT0004455	1
HEAVY_METAL_DETOXIFICATION	HEAVY_METAL_NICKEL_RESISTANCE	NICKEL_RESISTANCE-CBI_TRANSPORT_SYSTEM	cbiQ->PGPT0004470	1
HEAVY_METAL_DETOXIFICATION	HEAVY_METAL_NICKEL_RESISTANCE	NICKEL_RESISTANCE-DDP_TRANSPORT_SYSTEM	ddpA|ABC_PE_S->PGPT0004430	2
HEAVY_METAL_DETOXIFICATION	HEAVY_METAL_NICKEL_RESISTANCE	NICKEL_RESISTANCE-DDP_TRANSPORT_SYSTEM	ddpB|appB->PGPT0004445	2
HEAVY_METAL_DETOXIFICATION	HEAVY_METAL_NICKEL_RESISTANCE	NICKEL_RESISTANCE-DDP_TRANSPORT_SYSTEM	ddpC|appC->PGPT0004450	2
HEAVY_METAL_DETOXIFICATION	HEAVY_METAL_NICKEL_RESISTANCE	NICKEL_RESISTANCE-DDP_TRANSPORT_SYSTEM	ddpD->PGPT0004435	1
HEAVY_METAL_DETOXIFICATION	HEAVY_METAL_NICKEL_RESISTANCE	NICKEL_RESISTANCE-DDP_TRANSPORT_SYSTEM	ddpF->PGPT0004440	2
HEAVY_METAL_DETOXIFICATION	HEAVY_METAL_SELENIUM_RESISTANCE	SELENIUM_RESISTANCE-SELENIUM_HOMEOSTASIS	selA->PGPT0004815	1
HEAVY_METAL_DETOXIFICATION	HEAVY_METAL_SELENIUM_RESISTANCE	SELENIUM_RESISTANCE-SELENIUM_HOMEOSTASIS	selB->PGPT0004825	1
HEAVY_METAL_DETOXIFICATION	HEAVY_METAL_SELENIUM_RESISTANCE	SELENIUM_RESISTANCE-SELENIUM_HOMEOSTASIS	selD->PGPT0004820	1
HEAVY_METAL_DETOXIFICATION	HEAVY_METAL_SELENIUM_RESISTANCE	SELENIUM_RESISTANCE-SELENIUM_TRANSPORT	dedA->PGPT0004890	1
HEAVY_METAL_DETOXIFICATION	HEAVY_METAL_TELLURIUM_RESISTANCE	HEAVY_METAL_TELLURIUM_RESISTANCE	TELLURIUM_RESISTANCE-TELLURIUM_TRANSPORTER->PGPT0001400	2
HEAVY_METAL_DETOXIFICATION	HEAVY_METAL_TELLURIUM_RESISTANCE	TELLURIUM_RESISTANCE-TER-SYSTEM	tehA->PGPT0004920	1
HEAVY_METAL_DETOXIFICATION	HEAVY_METAL_TELLURIUM_RESISTANCE	TELLURIUM_RESISTANCE-TER-SYSTEM	terC->PGPT0004905	3
HEAVY_METAL_DETOXIFICATION	HEAVY_METAL_ZINK_RESISTANCE	ZINK_RESISTANCE-ZINK-NICKEL_TRANSPORT	TC_ZIP|zupT|ZRT3|ZIP2->PGPT0004250	1
HEAVY_METAL_DETOXIFICATION	HEAVY_METAL_ZINK_RESISTANCE	ZINK_RESISTANCE-ZINK-NICKEL_TRANSPORT	czcD|zitB|yrdO->PGPT0004255	1
HEAVY_METAL_DETOXIFICATION	HEAVY_METAL_ZINK_RESISTANCE	ZINK_RESISTANCE-ZNU_TRANSPORT_SYSTEM	znuA->PGPT0004220	1
HEAVY_METAL_DETOXIFICATION	HEAVY_METAL_ZINK_RESISTANCE	ZINK_RESISTANCE-ZNU_TRANSPORT_SYSTEM	znuB->PGPT0004225	1
HEAVY_METAL_DETOXIFICATION	HEAVY_METAL_ZINK_RESISTANCE	ZINK_RESISTANCE-ZNU_TRANSPORT_SYSTEM	znuC->PGPT0004230	1
HEAVY_METAL_DETOXIFICATION	OTHER_HEAVY_METAL_RESISTANCE_SYSTEMS	HEAVY_METAL_RESISTANCE-CUS_TRANSPORT_SYSTEM	cusR|copR|silR->PGPT0004105	4
HEAVY_METAL_DETOXIFICATION	OTHER_HEAVY_METAL_RESISTANCE_SYSTEMS	HEAVY_METAL_RESISTANCE-CUS_TRANSPORT_SYSTEM	cusS|copS|silS->PGPT0004100	4
XENOBIOTICS_BIODEGRADATION	XENOBIOTIC_ATRAZINE|DERIVATE_DEGRADATION	XENOBIOTIC_CYANURIC_ACID_DEGRADATION	atzE->PGPT0006165	1
XENOBIOTICS_BIODEGRADATION	XENOBIOTIC_BENZOATE|DERIVATE_DEGRADATION	XENOBIOTIC_BENZOATE-DEGREDATION-BENZOATE_TRANSPORT	benK->PGPT0005390	1
XENOBIOTICS_BIODEGRADATION	XENOBIOTIC_BENZOATE|DERIVATE_DEGRADATION	XENOBIOTIC_BENZOATE-DEGREDATION-HOMEOSTASIS	dmpD|xylF->PGPT0005235	1
XENOBIOTICS_BIODEGRADATION	XENOBIOTIC_BENZOATE|DERIVATE_DEGRADATION	XENOBIOTIC_BENZOATE-DEGREDATION-HOMEOSTASIS	pimC->PGPT0005230	1
XENOBIOTICS_BIODEGRADATION	XENOBIOTIC_BENZOATE|DERIVATE_DEGRADATION	XENOBIOTIC_BENZOATE_DEGRADATION_VIA_CATECHOL_DEGRADATION	catE->PGPT0005050	1
XENOBIOTICS_BIODEGRADATION	XENOBIOTIC_BENZOATE|DERIVATE_DEGRADATION	XENOBIOTIC_BENZOATE_DEGRADATION_VIA_b-KETOADIPATE_PATHWAY	pcaB->PGPT0005000	1
XENOBIOTICS_BIODEGRADATION	XENOBIOTIC_BENZOATE|DERIVATE_DEGRADATION	XENOBIOTIC_BENZOATE_DEGRADATION_VIA_b-KETOADIPATE_PATHWAY	pcaD|catD->PGPT0004995	4
XENOBIOTICS_BIODEGRADATION	XENOBIOTIC_BENZOATE|DERIVATE_DEGRADATION	XENOBIOTIC_BENZOATE_DEGRADATION_VIA_b-KETOADIPATE_PATHWAY	pcaG->PGPT0005010	1
XENOBIOTICS_BIODEGRADATION	XENOBIOTIC_BENZOATE|DERIVATE_DEGRADATION	XENOBIOTIC_BENZOATE_DEGRADATION_VIA_b-KETOADIPATE_PATHWAY	pcaH->PGPT0005015	1
XENOBIOTICS_BIODEGRADATION	XENOBIOTIC_BENZOATE|DERIVATE_DEGRADATION	XENOBIOTIC_BENZOATE_DEGRADATION_VIA_b-KETOADIPATE_PATHWAY	pcaI->PGPT0005025	1
XENOBIOTICS_BIODEGRADATION	XENOBIOTIC_BENZOATE|DERIVATE_DEGRADATION	XENOBIOTIC_BENZOATE_DEGRADATION_VIA_b-KETOADIPATE_PATHWAY	pcaJ->PGPT0005030	1
XENOBIOTICS_BIODEGRADATION	XENOBIOTIC_BENZOATE|DERIVATE_DEGRADATION	XENOBIOTIC_BENZOATE_DEGRADATION_VIA_b-KETOADIPATE_PATHWAY	pcaL->PGPT0005020	1
XENOBIOTICS_BIODEGRADATION	XENOBIOTIC_BENZOATE|DERIVATE_DEGRADATION	XENOBIOTIC_GUAIACOL_DEGRADATION	gcoA->PGPT0005675	1
XENOBIOTICS_BIODEGRADATION	XENOBIOTIC_BENZOATE|DERIVATE_DEGRADATION	XENOBIOTIC_GUAIACOL_DEGRADATION	gcoB->PGPT0005680	1
XENOBIOTICS_BIODEGRADATION	XENOBIOTIC_BENZOATE|DERIVATE_DEGRADATION	XENOBIOTIC_HYDROXYBENZOATE_DEGRADATION	ligA->PGPT0005070	1
XENOBIOTICS_BIODEGRADATION	XENOBIOTIC_BENZOATE|DERIVATE_DEGRADATION	XENOBIOTIC_HYDROXYBENZOATE_DEGRADATION	pobA->PGPT0005065	1
XENOBIOTICS_BIODEGRADATION	XENOBIOTIC_BENZOATE|DERIVATE_DEGRADATION	XENOBIOTIC_NITRO-|AMINOBENZOATE_DEGRADATION	namA->PGPT0005575	1
XENOBIOTICS_BIODEGRADATION	XENOBIOTIC_BENZOATE|DERIVATE_DEGRADATION	XENOBIOTIC_NITRO-|AMINOBENZOATE_DEGRADATION	nbaA->PGPT0005560	1
XENOBIOTICS_BIODEGRADATION	XENOBIOTIC_BENZOATE|DERIVATE_DEGRADATION	XENOBIOTIC_THIOBENZAMIDE_DEGRADATION	ethA->PGPT0005600	1
XENOBIOTICS_BIODEGRADATION	XENOBIOTIC_CAPROLACTAM|DERIVATE_DEGRADATION	XENOBIOTIC_ADIPATE_DEGRADATION	fadJ->PGPT0001870	1
XENOBIOTICS_BIODEGRADATION	XENOBIOTIC_CAPROLACTAM|DERIVATE_DEGRADATION	XENOBIOTIC_ADIPATE_DEGRADATION	paaF|echA->PGPT0001860	5
XENOBIOTICS_BIODEGRADATION	XENOBIOTIC_CYANATE_DETOXIFICATION	XENOBIOTIC_CYANATE_UPTAKE	cynX|yeaN->PGPT0005211	2
XENOBIOTICS_BIODEGRADATION	XENOBIOTIC_DEGRADATION_OF_ORGANO-PHOSPHORUS_INSECTICIDES	XENOBIOTIC_ORGANOPHOSPHATE_DEGRADTION	glpA|glpD->PGPT0006775	2
XENOBIOTICS_BIODEGRADATION	XENOBIOTIC_DEGRADATION_OF_ORGANO-PHOSPHORUS_INSECTICIDES	XENOBIOTIC_ORGANOPHOSPHATE_DEGRADTION	opaB->PGPT0006761	1
XENOBIOTICS_BIODEGRADATION	XENOBIOTIC_DEGRADATION_OF_ORGANO-PHOSPHORUS_INSECTICIDES	XENOBIOTIC_ORGANOPHOSPHATE_DEGRADTION	pehA->PGPT0006785	1
XENOBIOTICS_BIODEGRADATION	XENOBIOTIC_DEGRADATION_OF_ORGANO-PHOSPHORUS_INSECTICIDES	XENOBIOTIC_ORGANOPHOSPHATE_DEGRADTION	pepP->PGPT0006770	1
XENOBIOTICS_BIODEGRADATION	XENOBIOTIC_DEGRADATION_OF_OTHER_NITRO-COMPOUNDS	XENOBIOTIC_AZO_DYE_DEGRADATION	acpD|azoR->PGPT0006790	1
XENOBIOTICS_BIODEGRADATION	XENOBIOTIC_DEGRADATION_OF_OTHER_NITRO-COMPOUNDS	XENOBIOTIC_CHLOROACETANILIDE_DEGRADTION	hcaD|cndC1->PGPT0019730	5
XENOBIOTICS_BIODEGRADATION	XENOBIOTIC_DEGRADATION_OF_OTHER_NITRO-COMPOUNDS	XENOBIOTIC_NITRO-AROMATE_DEGRADATION	bluB|drgA->PGPT0006810	1
XENOBIOTICS_BIODEGRADATION	XENOBIOTIC_DEGRADATION_OF_OTHER_NITRO-COMPOUNDS	XENOBIOTIC_NITRO-AROMATE_DEGRADATION	nfrA2|ycnD->PGPT0000295	1
XENOBIOTICS_BIODEGRADATION	XENOBIOTIC_DEGRADATION_OF_OTHER_NITRO-COMPOUNDS	XENOBIOTIC_NITRO-AROMATE_DEGRADATION	ssuE->PGPT0003045	1
XENOBIOTICS_BIODEGRADATION	XENOBIOTIC_DETOXIFICATION_BY_TRANSPORT	XENOBIOTICS_TRANSPORT	ybhF|yadG|ecsA->PGPT0006725	14
XENOBIOTICS_BIODEGRADATION	XENOBIOTIC_DETOXIFICATION_BY_TRANSPORT	XENOBIOTICS_TRANSPORT	ybhS|ecsB->PGPT0006730	2
XENOBIOTICS_BIODEGRADATION	XENOBIOTIC_FATTY_ACID|VITAMIN|TERPENE_DEGRADATION	XENOBIOTIC_FATTY_ACID|VITAMIN|TERPENE_DEGRADATION-CYTOCHROME_P450	cpx|cyp109E1->PGPT0006735	2
XENOBIOTICS_BIODEGRADATION	XENOBIOTIC_FURFURAL|DERIVATE_DEGRADATION	XENOBIOTIC_FURFURAL_HOMEOSTASIS	hmfA->PGPT0006625	2
XENOBIOTICS_BIODEGRADATION	XENOBIOTIC_FURFURAL|DERIVATE_DEGRADATION	XENOBIOTIC_FURFURAL_HOMEOSTASIS	hmfB->PGPT0006630 2
XENOBIOTICS_BIODEGRADATION	XENOBIOTIC_FURFURAL|DERIVATE_DEGRADATION	XENOBIOTIC_FURFURAL_HOMEOSTASIS	hmfC->PGPT0006635 1
XENOBIOTICS_BIODEGRADATION	XENOBIOTIC_FURFURAL|DERIVATE_DEGRADATION	XENOBIOTIC_FURFURAL_HOMEOSTASIS	hmfD->PGPT0006620 1
XENOBIOTICS_BIODEGRADATION	XENOBIOTIC_FURFURAL|DERIVATE_DEGRADATION	XENOBIOTIC_FURFURAL_HOMEOSTASIS	hmfE->PGPT0006640 1
XENOBIOTICS_BIODEGRADATION	XENOBIOTIC_HYDROCARBONS|OIL_DEGRADATION	XENOBIOTIC_DICHLOROETHANE_DEGRADATION	aldH|dhaS->PGPT0006875	4
XENOBIOTICS_BIODEGRADATION	XENOBIOTIC_HYDROCARBONS|OIL_DEGRADATION	XENOBIOTIC_DICHLOROETHANE_DEGRADATION	dehH->PGPT0006880	1
XENOBIOTICS_BIODEGRADATION	XENOBIOTIC_HYDROCARBONS|OIL_DEGRADATION	XENOBIOTIC_DICHLOROMETHANE_DEGRADATION	fdhA->PGPT0002115	1
XENOBIOTICS_BIODEGRADATION	XENOBIOTIC_HYDROCARBONS|OIL_DEGRADATION	XENOBIOTIC_DICHLOROMETHANE_DEGRADATION	mdo->PGPT0002105	1
XENOBIOTICS_BIODEGRADATION	XENOBIOTIC_HYDROCARBONS|OIL_DEGRADATION	XENOBIOTIC_DICHLOROPROPENE_DEGRADATION	EC_1_1_1_1|adh->PGPT0006375	1
XENOBIOTICS_BIODEGRADATION	XENOBIOTIC_HYDROCARBONS|OIL_DEGRADATION	XENOBIOTIC_DICHLOROPROPENE_DEGRADATION	adhP->PGPT0006365	1
XENOBIOTICS_BIODEGRADATION	XENOBIOTIC_HYDROCARBONS|OIL_DEGRADATION	XENOBIOTIC_DICHLOROPROPENE_DEGRADATION	aldH|dhaS->PGPT0006875	4
XENOBIOTICS_BIODEGRADATION	XENOBIOTIC_HYDROCARBONS|OIL_DEGRADATION	XENOBIOTIC_DICHLOROPROPENE_DEGRADATION	frmA|ADH5|adhC->PGPT0006355	5
XENOBIOTICS_BIODEGRADATION	XENOBIOTIC_HYDROCARBONS|OIL_DEGRADATION	XENOBIOTIC_DICHLOROPROPENE_DEGRADATION	yiaY->PGPT0006370	1
XENOBIOTICS_BIODEGRADATION	XENOBIOTIC_HYDROCARBONS|OIL_DEGRADATION	XENOBIOTIC_HEXA-|PENTA-CHLOROCYCLOHEXANE_DEGRADATION	mlaD|linM->PGPT0007005	5
XENOBIOTICS_BIODEGRADATION	XENOBIOTIC_HYDROCARBONS|OIL_DEGRADATION	XENOBIOTIC_HEXA-|PENTA-CHLOROCYCLOHEXANE_DEGRADATION	mlaE|linK->PGPT0007010	2
XENOBIOTICS_BIODEGRADATION	XENOBIOTIC_HYDROCARBONS|OIL_DEGRADATION	XENOBIOTIC_HEXA-|PENTA-CHLOROCYCLOHEXANE_DEGRADATION	mlaF|linL|mkl->PGPT0007015	1
XENOBIOTICS_BIODEGRADATION	XENOBIOTIC_HYDROCARBONS|OIL_DEGRADATION	XENOBIOTIC_VINYLCHLORIDE_DEGRADATION	etnE->PGPT0006940	1
XENOBIOTICS_BIODEGRADATION	XENOBIOTIC_NAPHTALENE|DERIVATE_DEGRADATION	XENOBIOTIC_METHYLNAPHTALENE_DEGRADATION	EC_1_1_1_1|adh->PGPT0006375	1
XENOBIOTICS_BIODEGRADATION	XENOBIOTIC_NAPHTALENE|DERIVATE_DEGRADATION	XENOBIOTIC_METHYLNAPHTALENE_DEGRADATION	adhP->PGPT0006365	1
XENOBIOTICS_BIODEGRADATION	XENOBIOTIC_NAPHTALENE|DERIVATE_DEGRADATION	XENOBIOTIC_METHYLNAPHTALENE_DEGRADATION	frmA|ADH5|adhC->PGPT0006355	5
XENOBIOTICS_BIODEGRADATION	XENOBIOTIC_NAPHTALENE|DERIVATE_DEGRADATION	XENOBIOTIC_METHYLNAPHTALENE_DEGRADATION	yiaY->PGPT0006370	1
XENOBIOTICS_BIODEGRADATION	XENOBIOTIC_POLYCYCLIC_AROMATIC_HYDROCARBON_DEGRADATION	XENOBIOTIC_PHTHALATE_DEGRADATION	ligA->PGPT0005070	1
XENOBIOTICS_BIODEGRADATION	XENOBIOTIC_POLYCYCLIC_AROMATIC_HYDROCARBON_DEGRADATION	XENOBIOTIC_PHTHALATE_DEGRADATION	pcaG->PGPT0005010	1
XENOBIOTICS_BIODEGRADATION	XENOBIOTIC_POLYCYCLIC_AROMATIC_HYDROCARBON_DEGRADATION	XENOBIOTIC_PHTHALATE_DEGRADATION	pcaH->PGPT0005015	1
XENOBIOTICS_BIODEGRADATION	XENOBIOTIC_STEROID|DERIVATE_DEGRADATION	XENOBIOTIC_ADROSTENEDIONE_DEGRADATION	hsaB->PGPT0006700	3
XENOBIOTICS_BIODEGRADATION	XENOBIOTIC_STEROID|DERIVATE_DEGRADATION	XENOBIOTIC_CHOLESTEROL_DEGRADATION	choD->PGPT0006645	1
XENOBIOTICS_BIODEGRADATION	XENOBIOTIC_STEROID|DERIVATE_DEGRADATION	XENOBIOTIC_CHOLESTEROL_DEGRADATION	hsd->PGPT0006650	1
XENOBIOTICS_BIODEGRADATION	XENOBIOTIC_STEROID|DERIVATE_DEGRADATION	XENOBIOTIC_EPIANDROSTERONE_DEGRADATION	beta_hydroxysteroid_dehydrogenase->PGPT0006670	1
XENOBIOTICS_BIODEGRADATION	XENOBIOTIC_STEROID|DERIVATE_DEGRADATION	XENOBIOTIC_TESTOSTERONE_DEGRADATION	beta_hydroxysteroid_dehydrogenase->PGPT0006670	1
XENOBIOTICS_BIODEGRADATION	XENOBIOTIC_STYRENE|DERIVATE_DEGRADATION	XENOBIOTIC_ACRYLONITRITE|ACRYLAMIDE_DEGRADATION	EC_3_5_1_4|amiE->PGPT0006115	6
XENOBIOTICS_BIODEGRADATION	XENOBIOTIC_STYRENE|DERIVATE_DEGRADATION	XENOBIOTIC_PHENYLACETALDOXIME_DEGRADATION	EC_3_5_1_4|amiE->PGPT0006115	6
XENOBIOTICS_BIODEGRADATION	XENOBIOTIC_STYRENE|DERIVATE_DEGRADATION	XENOBIOTIC_PHENYLACETATE_DEGRADATION	paaA->PGPT0006045	1
XENOBIOTICS_BIODEGRADATION	XENOBIOTIC_STYRENE|DERIVATE_DEGRADATION	XENOBIOTIC_PHENYLACETATE_DEGRADATION	paaB->PGPT0006050	1
XENOBIOTICS_BIODEGRADATION	XENOBIOTIC_STYRENE|DERIVATE_DEGRADATION	XENOBIOTIC_PHENYLACETATE_DEGRADATION	paaC->PGPT0006055	1
XENOBIOTICS_BIODEGRADATION	XENOBIOTIC_STYRENE|DERIVATE_DEGRADATION	XENOBIOTIC_PHENYLACETATE_DEGRADATION	paaD->PGPT0006060	1
XENOBIOTICS_BIODEGRADATION	XENOBIOTIC_STYRENE|DERIVATE_DEGRADATION	XENOBIOTIC_PHENYLACETATE_DEGRADATION	paaE->PGPT0006065	1
XENOBIOTICS_BIODEGRADATION	XENOBIOTIC_STYRENE|DERIVATE_DEGRADATION	XENOBIOTIC_PHENYLACETATE_DEGRADATION	paaF|echA->PGPT0001860	5
XENOBIOTICS_BIODEGRADATION	XENOBIOTIC_STYRENE|DERIVATE_DEGRADATION	XENOBIOTIC_PHENYLACETATE_DEGRADATION	paaG->PGPT0006070	2
XENOBIOTICS_BIODEGRADATION	XENOBIOTIC_STYRENE|DERIVATE_DEGRADATION	XENOBIOTIC_PHENYLACETATE_DEGRADATION	paaH|hbd|fadB|mmgB->PGPT0006075	2
XENOBIOTICS_BIODEGRADATION	XENOBIOTIC_STYRENE|DERIVATE_DEGRADATION	XENOBIOTIC_PHENYLACETATE_DEGRADATION	paaI->PGPT0006080	1
XENOBIOTICS_BIODEGRADATION	XENOBIOTIC_STYRENE|DERIVATE_DEGRADATION	XENOBIOTIC_STYRENE_DEGRADATION	catE->PGPT0005050	1
XENOBIOTICS_BIODEGRADATION	XENOBIOTIC_STYRENE|DERIVATE_DEGRADATION	XENOBIOTIC_STYRENE_DEGRADATION	dmpD|xylF->PGPT0005235	1
XENOBIOTICS_BIODEGRADATION	XENOBIOTIC_STYRENE|DERIVATE_DEGRADATION	XENOBIOTIC_STYRENE_OXIDE_DEGRADATION	HGD|hmgA->PGPT0006025	1
XENOBIOTICS_BIODEGRADATION	XENOBIOTIC_STYRENE|DERIVATE_DEGRADATION	XENOBIOTIC_STYRENE_OXIDE_DEGRADATION	fahA->PGPT0001610	1
XENOBIOTICS_BIODEGRADATION	XENOBIOTIC_TOLULENE|DERIVATE_DEGRADATION	XENOBIOTIC_NITROTOLULENE_DEGRADATION	nemA->PGPT0005930	1
XENOBIOTICS_BIODEGRADATION	XENOBIOTIC_XYLENE|DERIVATE_DEGRADATION	XENOBIOTIC_METHYLCATECHOL_DEGRADATION	catE->PGPT0005050	1
XENOBIOTICS_BIODEGRADATION	XENOBIOTIC_XYLENE|DERIVATE_DEGRADATION	XENOBIOTIC_METHYLCATECHOL_DEGRADATION	dmpD|xylF->PGPT0005235	1
NEUTRALIZING_ABIOTIC_STRESS	HIGH_TEMPERATURE_TOLERANCE	HEAT_INDUCIBLE_PROTEINS	dps|dpsA->PGPT0004055	1
NEUTRALIZING_ABIOTIC_STRESS	HIGH_TEMPERATURE_TOLERANCE	HEAT_INDUCIBLE_PROTEINS	pspA->PGPT0014646	1
NEUTRALIZING_ABIOTIC_STRESS	HIGH_TEMPERATURE_TOLERANCE	HEAT_INDUCIBLE_PROTEINS	pspE->PGPT0014648	2
NEUTRALIZING_ABIOTIC_STRESS	HIGH_TEMPERATURE_TOLERANCE	HEAT_SHOCK_PRTOEINS	clpB->PGPT0014580	1
NEUTRALIZING_ABIOTIC_STRESS	HIGH_TEMPERATURE_TOLERANCE	HEAT_SHOCK_PRTOEINS	clpC->PGPT0014585	2
NEUTRALIZING_ABIOTIC_STRESS	HIGH_TEMPERATURE_TOLERANCE	HEAT_SHOCK_PRTOEINS	clpP->PGPT0014595	2
NEUTRALIZING_ABIOTIC_STRESS	HIGH_TEMPERATURE_TOLERANCE	HEAT_SHOCK_PRTOEINS	clpX->PGPT0014600	1
NEUTRALIZING_ABIOTIC_STRESS	HIGH_TEMPERATURE_TOLERANCE	HEAT_SHOCK_PRTOEINS	dks->PGPT0014560	4
NEUTRALIZING_ABIOTIC_STRESS	HIGH_TEMPERATURE_TOLERANCE	HEAT_SHOCK_PRTOEINS	dnaJ->PGPT0014545	2
NEUTRALIZING_ABIOTIC_STRESS	HIGH_TEMPERATURE_TOLERANCE	HEAT_SHOCK_PRTOEINS	dnaK->PGPT0014555	1
NEUTRALIZING_ABIOTIC_STRESS	HIGH_TEMPERATURE_TOLERANCE	HEAT_SHOCK_PRTOEINS	groEL|mopA->PGPT0014570	2
NEUTRALIZING_ABIOTIC_STRESS	HIGH_TEMPERATURE_TOLERANCE	HEAT_SHOCK_PRTOEINS	groES|mopB->PGPT0014565	1
NEUTRALIZING_ABIOTIC_STRESS	HIGH_TEMPERATURE_TOLERANCE	HEAT_SHOCK_PRTOEINS	hsp20->PGPT0014635	2
NEUTRALIZING_ABIOTIC_STRESS	HIGH_TEMPERATURE_TOLERANCE	HEAT_SHOCK_PRTOEINS	hspR->PGPT0014625	2
NEUTRALIZING_ABIOTIC_STRESS	HIGH_TEMPERATURE_TOLERANCE	HEAT_SHOCK_PRTOEINS	htpX|ykrL->PGPT0014605	1
NEUTRALIZING_ABIOTIC_STRESS	HIGH_TEMPERATURE_TOLERANCE	HIGH_TEMPERATUR_REGULATION	arsC->PGPT0004715	3
NEUTRALIZING_ABIOTIC_STRESS	LOW_TEMPERATURE_TOLERANCE	COLD_AFFECTED_BIOFILM|QUORUM_SENSING	rpoS->PGPT0014685	1
NEUTRALIZING_ABIOTIC_STRESS	LOW_TEMPERATURE_TOLERANCE	COLD_SHOCK_PROTEINS	cspA->PGPT0014675	2
NEUTRALIZING_ABIOTIC_STRESS	LOW_TEMPERATURE_TOLERANCE	LOW_TEMPERATURE-RELATED_ENZYMES	gdh|ycdF->PGPT0014705	1
NEUTRALIZING_ABIOTIC_STRESS	LOW_TEMPERATURE_TOLERANCE	LOW_TEMPERATURE-RELATED_ENZYMES	yfhF->PGPT0014730	2
NEUTRALIZING_ABIOTIC_STRESS	NEUTRALIZING_ACIDIC_STRESS	ACIDIC_STRESS-SOXALATE-INDUCED_ACID_TOLERANCE	frc|yfdW->PGPT0002130	1
NEUTRALIZING_ABIOTIC_STRESS	NEUTRALIZING_ACIDIC_STRESS	ACIDIC_STRESS-SOXALATE-INDUCED_ACID_TOLERANCE	mdcF->PGPT0001720	1
NEUTRALIZING_ABIOTIC_STRESS	NEUTRALIZING_ACIDIC_STRESS	ACIDIC_STRESS-SOXALATE-INDUCED_ACID_TOLERANCE	uctC|yfdE->PGPT0014505	2
NEUTRALIZING_ABIOTIC_STRESS	NEUTRALIZING_ACIDIC_STRESS	ACIDIC_STRESS-SPERMIDINE|PUTRESCINE_METABOLISM	gsp->PGPT0007755	1
NEUTRALIZING_ABIOTIC_STRESS	NEUTRALIZING_ACIDIC_STRESS	ACIDIC_STRESS-SPERMIDINE|PUTRESCINE_METABOLISM	speC|speF|ODC1->PGPT0007765	1
NEUTRALIZING_ABIOTIC_STRESS	NEUTRALIZING_ACIDIC_STRESS	ACIDIC_STRESS_REGULATION	rpoS->PGPT0014685	1
NEUTRALIZING_ABIOTIC_STRESS	NEUTRALIZING_HERBICIDIAL_STRESS	CHLOROACETANILIDE_DEGRADTION	hcaD|cndC1->PGPT0019730	5
NEUTRALIZING_ABIOTIC_STRESS	NEUTRALIZING_HERBICIDIAL_STRESS	HERBICIDIAL_STRESS-ORGANOPHOSPHATE_DEGRADTION	glpA|glpD->PGPT0006775	2
NEUTRALIZING_ABIOTIC_STRESS	NEUTRALIZING_HERBICIDIAL_STRESS	HERBICIDIAL_STRESS-ORGANOPHOSPHATE_DEGRADTION	pehA->PGPT0006785	1
NEUTRALIZING_ABIOTIC_STRESS	NEUTRALIZING_HERBICIDIAL_STRESS	HERBICIDIAL_STRESS-ORGANOPHOSPHATE_DEGRADTION	pepP->PGPT0006770	1
NEUTRALIZING_ABIOTIC_STRESS	NEUTRALIZING_HERBICIDIAL_STRESS	HERBICIDIAL_STRESS-PARAQUAT_STRESS_REDUCTION	aldH|dhaS->PGPT0006875	4
NEUTRALIZING_ABIOTIC_STRESS	NEUTRALIZING_HERBICIDIAL_STRESS	HERBICIDIAL_STRESS-PARAQUAT_STRESS_REDUCTION	clsA_B|ybhO|ywiE->PGPT0007725	1
NEUTRALIZING_ABIOTIC_STRESS	NEUTRALIZING_HERBICIDIAL_STRESS	HERBICIDIAL_STRESS-PARAQUAT_STRESS_REDUCTION	csbC->PGPT0015023	1
NEUTRALIZING_ABIOTIC_STRESS	NEUTRALIZING_HERBICIDIAL_STRESS	HERBICIDIAL_STRESS-PARAQUAT_STRESS_REDUCTION	yerD->PGPT0014521	1
NEUTRALIZING_ABIOTIC_STRESS	NEUTRALIZING_HERBICIDIAL_STRESS	HERBICIDIAL_STRESS-PARAQUAT_STRESS_REDUCTION	yfkH->PGPT0014525	5
NEUTRALIZING_ABIOTIC_STRESS	NEUTRALIZING_HERBICIDIAL_STRESS	HERBICIDIAL_STRESS-TOXOFLAVIN_METABOLISM	ribD->PGPT0008555	2
NEUTRALIZING_ABIOTIC_STRESS	NEUTRALIZING_OSMOTIC_STRESS	OSMOTIC_STRESS-CARDIOLIPIN_BIOSYNTHESIS	clsA_B|ybhO|ywiE->PGPT0007725	1
NEUTRALIZING_ABIOTIC_STRESS	NEUTRALIZING_OSMOTIC_STRESS	OSMOTIC_STRESS-CARDIOLIPIN_BIOSYNTHESIS	pgsA->PGPT0007735	1
NEUTRALIZING_ABIOTIC_STRESS	NEUTRALIZING_OSMOTIC_STRESS	OSMOTIC_STRESS-GLYCINE-BETAINE_METABOLISM	betA|CHDH->PGPT0013615	1
NEUTRALIZING_ABIOTIC_STRESS	NEUTRALIZING_OSMOTIC_STRESS	OSMOTIC_STRESS-GLYCINE-BETAINE_METABOLISM	betB_homologous->PGPT0007165	4
NEUTRALIZING_ABIOTIC_STRESS	NEUTRALIZING_OSMOTIC_STRESS	OSMOTIC_STRESS-GLYCINE-BETAINE_METABOLISM	betC->PGPT0013620	1
NEUTRALIZING_ABIOTIC_STRESS	NEUTRALIZING_OSMOTIC_STRESS	OSMOTIC_STRESS-GLYCINE-BETAINE_METABOLISM	betI->PGPT0013625	1
NEUTRALIZING_ABIOTIC_STRESS	NEUTRALIZING_OSMOTIC_STRESS	OSMOTIC_STRESS-GLYCINE-BETAINE_METABOLISM	dmg_like->PGPT0013545	1
NEUTRALIZING_ABIOTIC_STRESS	NEUTRALIZING_OSMOTIC_STRESS	OSMOTIC_STRESS-GLYCINE-BETAINE_METABOLISM	gbcA->PGPT0013680	1
NEUTRALIZING_ABIOTIC_STRESS	NEUTRALIZING_OSMOTIC_STRESS	OSMOTIC_STRESS-GLYCINE-BETAINE_METABOLISM	gbcB->PGPT0013685	3
NEUTRALIZING_ABIOTIC_STRESS	NEUTRALIZING_OSMOTIC_STRESS	OSMOTIC_STRESS-GLYCINE-BETAINE_METABOLISM	gbuA|proV->PGPT0013630	1
NEUTRALIZING_ABIOTIC_STRESS	NEUTRALIZING_OSMOTIC_STRESS	OSMOTIC_STRESS-GLYCINE-BETAINE_METABOLISM	gbuB|proW->PGPT0013635	1
NEUTRALIZING_ABIOTIC_STRESS	NEUTRALIZING_OSMOTIC_STRESS	OSMOTIC_STRESS-GLYCINE-BETAINE_METABOLISM	gbuC|proX->PGPT0013640	1
NEUTRALIZING_ABIOTIC_STRESS	NEUTRALIZING_OSMOTIC_STRESS	OSMOTIC_STRESS-GLYCINE-BETAINE_METABOLISM	opuA|osmV|yehX->PGPT0013585	2
NEUTRALIZING_ABIOTIC_STRESS	NEUTRALIZING_OSMOTIC_STRESS	OSMOTIC_STRESS-GLYCINE-BETAINE_METABOLISM	opuBD|yehW->PGPT0013590	4
NEUTRALIZING_ABIOTIC_STRESS	NEUTRALIZING_OSMOTIC_STRESS	OSMOTIC_STRESS-GLYCINE-BETAINE_METABOLISM	opuC|yehZ->PGPT0013595	4
NEUTRALIZING_ABIOTIC_STRESS	NEUTRALIZING_OSMOTIC_STRESS	OSMOTIC_STRESS-GLYCINE-BETAINE_METABOLISM	opuD|ytfQ->PGPT0013600	2
NEUTRALIZING_ABIOTIC_STRESS	NEUTRALIZING_OSMOTIC_STRESS	OSMOTIC_STRESS-GLYCINE-BETAINE_METABOLISM	proP->PGPT0013645	2
NEUTRALIZING_ABIOTIC_STRESS	NEUTRALIZING_OSMOTIC_STRESS	OSMOTIC_STRESS-MECHANOSENSITIVE_ION_CHANNEL	mscL->PGPT0013771	1
NEUTRALIZING_ABIOTIC_STRESS	NEUTRALIZING_OSMOTIC_STRESS	OSMOTIC_STRESS-MECHANOSENSITIVE_ION_CHANNEL	ykuT|ybiO->PGPT0013695	1
NEUTRALIZING_ABIOTIC_STRESS	NEUTRALIZING_OSMOTIC_STRESS	OSMOTIC_STRESS-OTHER_REGULATORS	nth->PGPT0013735	1
NEUTRALIZING_ABIOTIC_STRESS	NEUTRALIZING_OSMOTIC_STRESS	OSMOTIC_STRESS-OTHER_REGULATORS	rhlE->PGPT0013740	2
NEUTRALIZING_ABIOTIC_STRESS	NEUTRALIZING_OSMOTIC_STRESS	OSMOTIC_STRESS-POTASSIUM_TRANSPORT	cvrA|nhaP2->PGPT0013860	1
NEUTRALIZING_ABIOTIC_STRESS	NEUTRALIZING_OSMOTIC_STRESS	OSMOTIC_STRESS-POTASSIUM_TRANSPORT	kch|trkA|mthK|pch->PGPT0002715	2
NEUTRALIZING_ABIOTIC_STRESS	NEUTRALIZING_OSMOTIC_STRESS	OSMOTIC_STRESS-POTASSIUM_TRANSPORT	kdpA->PGPT0002740	1
NEUTRALIZING_ABIOTIC_STRESS	NEUTRALIZING_OSMOTIC_STRESS	OSMOTIC_STRESS-POTASSIUM_TRANSPORT	kdpB->PGPT0002745	1
NEUTRALIZING_ABIOTIC_STRESS	NEUTRALIZING_OSMOTIC_STRESS	OSMOTIC_STRESS-POTASSIUM_TRANSPORT	kdpC->PGPT0002750	1
NEUTRALIZING_ABIOTIC_STRESS	NEUTRALIZING_OSMOTIC_STRESS	OSMOTIC_STRESS-POTASSIUM_TRANSPORT	kdpD->PGPT0002755	1
NEUTRALIZING_ABIOTIC_STRESS	NEUTRALIZING_OSMOTIC_STRESS	OSMOTIC_STRESS-POTASSIUM_TRANSPORT	kdpE->PGPT0002760	1
NEUTRALIZING_ABIOTIC_STRESS	NEUTRALIZING_OSMOTIC_STRESS	OSMOTIC_STRESS-POTASSIUM_TRANSPORT	trkA|ktrA->PGPT0002710	2
NEUTRALIZING_ABIOTIC_STRESS	NEUTRALIZING_OSMOTIC_STRESS	OSMOTIC_STRESS-SECRETION_SYSTEM	yggT|ylmG->PGPT0013730	1
NEUTRALIZING_ABIOTIC_STRESS	NEUTRALIZING_OSMOTIC_STRESS	OSMOTIC_STRESS-SPERMIDINE|PUTRESCINE_METABOLISM	gsp->PGPT0007755	1
NEUTRALIZING_ABIOTIC_STRESS	NEUTRALIZING_OSMOTIC_STRESS	OSMOTIC_STRESS-SPERMIDINE|PUTRESCINE_METABOLISM	paiA->PGPT0007785	1
NEUTRALIZING_ABIOTIC_STRESS	NEUTRALIZING_OSMOTIC_STRESS	OSMOTIC_STRESS-SPERMIDINE|PUTRESCINE_METABOLISM	potA->PGPT0007840	1
NEUTRALIZING_ABIOTIC_STRESS	NEUTRALIZING_OSMOTIC_STRESS	OSMOTIC_STRESS-SPERMIDINE|PUTRESCINE_METABOLISM	potB->PGPT0007835	1
NEUTRALIZING_ABIOTIC_STRESS	NEUTRALIZING_OSMOTIC_STRESS	OSMOTIC_STRESS-SPERMIDINE|PUTRESCINE_METABOLISM	potC->PGPT0007830	1
NEUTRALIZING_ABIOTIC_STRESS	NEUTRALIZING_OSMOTIC_STRESS	OSMOTIC_STRESS-SPERMIDINE|PUTRESCINE_METABOLISM	speB->PGPT0007775	1
NEUTRALIZING_ABIOTIC_STRESS	NEUTRALIZING_OSMOTIC_STRESS	OSMOTIC_STRESS-SPERMIDINE|PUTRESCINE_METABOLISM	speC|speF|ODC1->PGPT0007765	1
NEUTRALIZING_ABIOTIC_STRESS	NEUTRALIZING_OSMOTIC_STRESS	OSMOTIC_STRESS-SPERMIDINE|PUTRESCINE_METABOLISM	speG->PGPT0007790	2
NEUTRALIZING_ABIOTIC_STRESS	NEUTRALIZING_OSMOTIC_STRESS	OSMOTIC_STRESS-SPERMIDINE|PUTRESCINE_METABOLISM	spuC->PGPT0007865	1
NEUTRALIZING_ABIOTIC_STRESS	NEUTRALIZING_OSMOTIC_STRESS	OSMOTIC_STRESS-TRIGONELLINE_BIOSYNTHESIS	nadA->PGPT0013365	1
NEUTRALIZING_ABIOTIC_STRESS	NEUTRALIZING_OSMOTIC_STRESS	OSMOTIC_STRESS-VITAMIN_B3|NIACIN_BIOSYNTHESIS	deoD->PGPT0013385	1
NEUTRALIZING_ABIOTIC_STRESS	NEUTRALIZING_OSMOTIC_STRESS	OSMOTIC_STRESS-VITAMIN_B3|NIACIN_BIOSYNTHESIS	iunH->PGPT0013465	1
NEUTRALIZING_ABIOTIC_STRESS	NEUTRALIZING_OSMOTIC_STRESS	OSMOTIC_STRESS-VITAMIN_B3|NIACIN_BIOSYNTHESIS	nadA->PGPT0013365	1
NEUTRALIZING_ABIOTIC_STRESS	NEUTRALIZING_OSMOTIC_STRESS	OSMOTIC_STRESS-VITAMIN_B3|NIACIN_BIOSYNTHESIS	nadB->PGPT0013355	1
NEUTRALIZING_ABIOTIC_STRESS	NEUTRALIZING_OSMOTIC_STRESS	OSMOTIC_STRESS-VITAMIN_B3|NIACIN_BIOSYNTHESIS	nadC->PGPT0013370	1
NEUTRALIZING_ABIOTIC_STRESS	NEUTRALIZING_OSMOTIC_STRESS	OSMOTIC_STRESS-VITAMIN_B3|NIACIN_BIOSYNTHESIS	nadD->PGPT0013435	1
NEUTRALIZING_ABIOTIC_STRESS	NEUTRALIZING_OSMOTIC_STRESS	OSMOTIC_STRESS-VITAMIN_B3|NIACIN_BIOSYNTHESIS	nadE2->PGPT0013450	1
NEUTRALIZING_ABIOTIC_STRESS	NEUTRALIZING_OSMOTIC_STRESS	OSMOTIC_STRESS-VITAMIN_B3|NIACIN_BIOSYNTHESIS	nucA|ushA|yhcR|yfkN->PGPT0013395	2
NEUTRALIZING_ABIOTIC_STRESS	NEUTRALIZING_OSMOTIC_STRESS	OSMOTIC_STRESS-VITAMIN_B3|NIACIN_BIOSYNTHESIS	nudC->PGPT0013440	1
NEUTRALIZING_ABIOTIC_STRESS	NEUTRALIZING_OSMOTIC_STRESS	OSMOTIC_STRESS-VITAMIN_B3|NIACIN_BIOSYNTHESIS	pncB->PGPT0013375	1
NEUTRALIZING_ABIOTIC_STRESS	NEUTRALIZING_OSMOTIC_STRESS	OSMOTIC_STRESS-VITAMIN_B3|NIACIN_BIOSYNTHESIS	pncC->PGPT0013455	1
NEUTRALIZING_ABIOTIC_STRESS	NEUTRALIZING_OSMOTIC_STRESS	OSMOTIC_STRESS-VITAMIN_B3|NIACIN_BIOSYNTHESIS	punA->PGPT0013380	1
NEUTRALIZING_ABIOTIC_STRESS	NEUTRALIZING_OSMOTIC_STRESS	OSMOTIC_STRESS-VITAMIN_B3|NIACIN_BIOSYNTHESIS	yjjG->PGPT0013410	1
NEUTRALIZING_ABIOTIC_STRESS	NEUTRALIZING_OSMOTIC_STRESS	OSMOTIC_STRESS-VITAMIN_B6|PYRIDOXINE|PYRIDOXAL|PYRIDOXAMINE_BIOSYNTHESIS	pdxA->PGPT0009165	1
NEUTRALIZING_ABIOTIC_STRESS	NEUTRALIZING_OSMOTIC_STRESS	OSMOTIC_STRESS-VITAMIN_B6|PYRIDOXINE|PYRIDOXAL|PYRIDOXAMINE_BIOSYNTHESIS	pdxH->PGPT0009115	1
NEUTRALIZING_ABIOTIC_STRESS	NEUTRALIZING_OSMOTIC_STRESS	OSMOTIC_STRESS-VITAMIN_B6|PYRIDOXINE|PYRIDOXAL|PYRIDOXAMINE_BIOSYNTHESIS	pdxK|pdxY->PGPT0009125	1
NEUTRALIZING_ABIOTIC_STRESS	NEUTRALIZING_OSMOTIC_STRESS	OSMOTIC_STRESS-VITAMIN_B6|PYRIDOXINE|PYRIDOXAL|PYRIDOXAMINE_BIOSYNTHESIS	pdxS|pdx1|yaaD->PGPT0009180	1
NEUTRALIZING_ABIOTIC_STRESS	NEUTRALIZING_OSMOTIC_STRESS	OSMOTIC_STRESS-VITAMIN_B6|PYRIDOXINE|PYRIDOXAL|PYRIDOXAMINE_BIOSYNTHESIS	pdxT|pdx2|yaaE->PGPT0009185	2
NEUTRALIZING_ABIOTIC_STRESS	NEUTRALIZING_OSMOTIC_STRESS	OSMOTIC_STRESS-VITAMIN_B6|PYRIDOXINE|PYRIDOXAL|PYRIDOXAMINE_BIOSYNTHESIS	serA->PGPT0009155	2
NEUTRALIZING_ABIOTIC_STRESS	NEUTRALIZING_OSMOTIC_STRESS	OSMOTIC_STRESS-VITAMIN_B6|PYRIDOXINE|PYRIDOXAL|PYRIDOXAMINE_BIOSYNTHESIS	serC|pdxF->PGPT0009160	1
NEUTRALIZING_ABIOTIC_STRESS	NEUTRALIZING_OSMOTIC_STRESS	OSMOTIC_STRESS-VITAMIN_B6|PYRIDOXINE|PYRIDOXAL|PYRIDOXAMINE_BIOSYNTHESIS	thrC->PGPT0009175	3
NEUTRALIZING_ABIOTIC_STRESS	NEUTRALIZING_OSMOTIC_STRESS	OSMOTIC_STRESS-VITAMIN_B6|PYRIDOXINE|PYRIDOXAL|PYRIDOXAMINE_BIOSYNTHESIS	ydbC->PGPT0009140	5
NEUTRALIZING_ABIOTIC_STRESS	NEUTRALIZING_OSMOTIC_STRESS	OSMOTIC_STRESS_SIGNALLUING	pspA->PGPT0014646	1
NEUTRALIZING_ABIOTIC_STRESS	NEUTRALIZING_OSMOTIC_STRESS	OSMOTIC_STRESS_SIGNALLUING	pspE->PGPT0014648	2
NEUTRALIZING_ABIOTIC_STRESS	NEUTRALIZING_SALINITY_STRESS	SALINITY_STRESS-CALCIUM_TRANSPORT	TMEM165|gdt1->PGPT0013980	1
NEUTRALIZING_ABIOTIC_STRESS	NEUTRALIZING_SALINITY_STRESS	SALINITY_STRESS-CARDIOLIPIN_BIOSYNTHESIS	clsA_B|ybhO|ywiE->PGPT0007725	1
NEUTRALIZING_ABIOTIC_STRESS	NEUTRALIZING_SALINITY_STRESS	SALINITY_STRESS-CARDIOLIPIN_BIOSYNTHESIS	pgsA->PGPT0007735	1
NEUTRALIZING_ABIOTIC_STRESS	NEUTRALIZING_SALINITY_STRESS	SALINITY_STRESS-CATION_TRANSPORT	TC_GPH|yihO|xynP->PGPT0014410	1
NEUTRALIZING_ABIOTIC_STRESS	NEUTRALIZING_SALINITY_STRESS	SALINITY_STRESS-CATION_TRANSPORT	actP->PGPT0001400	2
NEUTRALIZING_ABIOTIC_STRESS	NEUTRALIZING_SALINITY_STRESS	SALINITY_STRESS-CATION_TRANSPORT	nhaK|TC_CPA1->PGPT0013930	1
NEUTRALIZING_ABIOTIC_STRESS	NEUTRALIZING_SALINITY_STRESS	SALINITY_STRESS-CHLORIDE_TRANSPORT	yfbK->PGPT0014015	2
NEUTRALIZING_ABIOTIC_STRESS	NEUTRALIZING_SALINITY_STRESS	SALINITY_STRESS-ECTOINE_METABOLISM	asd->PGPT0014045	2
NEUTRALIZING_ABIOTIC_STRESS	NEUTRALIZING_SALINITY_STRESS	SALINITY_STRESS-ECTOINE_METABOLISM	doeB->PGPT0014047	1
NEUTRALIZING_ABIOTIC_STRESS	NEUTRALIZING_SALINITY_STRESS	SALINITY_STRESS-ECTOINE_METABOLISM	lysC->PGPT0014040	1
NEUTRALIZING_ABIOTIC_STRESS	NEUTRALIZING_SALINITY_STRESS	SALINITY_STRESS-GLUTAMATE|GLUTAMINE_SYNTHASE|GLTS_PATHWAY	glnA->PGPT0000645	6
NEUTRALIZING_ABIOTIC_STRESS	NEUTRALIZING_SALINITY_STRESS	SALINITY_STRESS-GLUTAMATE|GLUTAMINE_SYNTHASE|GLTS_PATHWAY	glnB|glnY->PGPT0000650	2
NEUTRALIZING_ABIOTIC_STRESS	NEUTRALIZING_SALINITY_STRESS	SALINITY_STRESS-GLUTAMATE|GLUTAMINE_SYNTHASE|GLTS_PATHWAY	glnE->PGPT0000655	1
NEUTRALIZING_ABIOTIC_STRESS	NEUTRALIZING_SALINITY_STRESS	SALINITY_STRESS-GLUTAMATE|GLUTAMINE_SYNTHASE|GLTS_PATHWAY	gltB->PGPT0000635	1
NEUTRALIZING_ABIOTIC_STRESS	NEUTRALIZING_SALINITY_STRESS	SALINITY_STRESS-GLUTAMATE|GLUTAMINE_SYNTHASE|GLTS_PATHWAY	gltD->PGPT0000640	1
NEUTRALIZING_ABIOTIC_STRESS	NEUTRALIZING_SALINITY_STRESS	SALINITY_STRESS-H+_ANTIPORTER	NHA1_like|SOD2_like->PGPT0013856	1
NEUTRALIZING_ABIOTIC_STRESS	NEUTRALIZING_SALINITY_STRESS	SALINITY_STRESS-H+_ANTIPORTER	TMEM165|gdt1->PGPT0013980	1
NEUTRALIZING_ABIOTIC_STRESS	NEUTRALIZING_SALINITY_STRESS	SALINITY_STRESS-H+_ANTIPORTER	cvrA|nhaP2->PGPT0013860	1
NEUTRALIZING_ABIOTIC_STRESS	NEUTRALIZING_SALINITY_STRESS	SALINITY_STRESS-H+_ANTIPORTER	mnhA->PGPT0013895	1
NEUTRALIZING_ABIOTIC_STRESS	NEUTRALIZING_SALINITY_STRESS	SALINITY_STRESS-H+_ANTIPORTER	mnhC->PGPT0013905	1
NEUTRALIZING_ABIOTIC_STRESS	NEUTRALIZING_SALINITY_STRESS	SALINITY_STRESS-H+_ANTIPORTER	mnhD->PGPT0013910	1
NEUTRALIZING_ABIOTIC_STRESS	NEUTRALIZING_SALINITY_STRESS	SALINITY_STRESS-H+_ANTIPORTER	mnhE->PGPT0013915	1
NEUTRALIZING_ABIOTIC_STRESS	NEUTRALIZING_SALINITY_STRESS	SALINITY_STRESS-H+_ANTIPORTER	mnhG->PGPT0013925	1
NEUTRALIZING_ABIOTIC_STRESS	NEUTRALIZING_SALINITY_STRESS	SALINITY_STRESS-H+_ANTIPORTER	nhaA->PGPT0013935	1
NEUTRALIZING_ABIOTIC_STRESS	NEUTRALIZING_SALINITY_STRESS	SALINITY_STRESS-H+_ANTIPORTER	nhaK|TC_CPA1->PGPT0013930	1
NEUTRALIZING_ABIOTIC_STRESS	NEUTRALIZING_SALINITY_STRESS	SALINITY_STRESS-H+_SYMPORTER	TC_GNTP->PGPT0001340	1
NEUTRALIZING_ABIOTIC_STRESS	NEUTRALIZING_SALINITY_STRESS	SALINITY_STRESS-H+_SYMPORTER	ydjE->PGPT0014435	1
NEUTRALIZING_ABIOTIC_STRESS	NEUTRALIZING_SALINITY_STRESS	SALINITY_STRESS-H2S-VOLATILE_PATHWAY	cbs->PGPT0020005	1
NEUTRALIZING_ABIOTIC_STRESS	NEUTRALIZING_SALINITY_STRESS	SALINITY_STRESS-H2S-VOLATILE_PATHWAY	cysD->PGPT0002405	1
NEUTRALIZING_ABIOTIC_STRESS	NEUTRALIZING_SALINITY_STRESS	SALINITY_STRESS-H2S-VOLATILE_PATHWAY	cysH->PGPT0002785	2
NEUTRALIZING_ABIOTIC_STRESS	NEUTRALIZING_SALINITY_STRESS	SALINITY_STRESS-H2S-VOLATILE_PATHWAY	cysNC->PGPT0002395	1
NEUTRALIZING_ABIOTIC_STRESS	NEUTRALIZING_SALINITY_STRESS	SALINITY_STRESS-H2S-VOLATILE_PATHWAY	cysQ->PGPT0002975	1
NEUTRALIZING_ABIOTIC_STRESS	NEUTRALIZING_SALINITY_STRESS	SALINITY_STRESS-H2S-VOLATILE_PATHWAY	cysS->PGPT0002985	2
NEUTRALIZING_ABIOTIC_STRESS	NEUTRALIZING_SALINITY_STRESS	SALINITY_STRESS-H2S-VOLATILE_PATHWAY	metB|met|cysA->PGPT0001980	2
NEUTRALIZING_ABIOTIC_STRESS	NEUTRALIZING_SALINITY_STRESS	SALINITY_STRESS-H2S-VOLATILE_PATHWAY	sat|met3->PGPT0002410	1
NEUTRALIZING_ABIOTIC_STRESS	NEUTRALIZING_SALINITY_STRESS	SALINITY_STRESS-H2S-VOLATILE_PATHWAY	sir->PGPT0002825	1
NEUTRALIZING_ABIOTIC_STRESS	NEUTRALIZING_SALINITY_STRESS	SALINITY_STRESS-HALOTOLERANCE_RELATED_ENZYMES	arsC->PGPT0004715	3
NEUTRALIZING_ABIOTIC_STRESS	NEUTRALIZING_SALINITY_STRESS	SALINITY_STRESS-HALOTOLERANCE_RELATED_ENZYMES	atpA->PGPT0014298	1
NEUTRALIZING_ABIOTIC_STRESS	NEUTRALIZING_SALINITY_STRESS	SALINITY_STRESS-HALOTOLERANCE_RELATED_ENZYMES	atpB->PGPT0014303	1
NEUTRALIZING_ABIOTIC_STRESS	NEUTRALIZING_SALINITY_STRESS	SALINITY_STRESS-HALOTOLERANCE_RELATED_ENZYMES	atpC->PGPT0014295	1
NEUTRALIZING_ABIOTIC_STRESS	NEUTRALIZING_SALINITY_STRESS	SALINITY_STRESS-HALOTOLERANCE_RELATED_ENZYMES	atpD->PGPT0014296	1
NEUTRALIZING_ABIOTIC_STRESS	NEUTRALIZING_SALINITY_STRESS	SALINITY_STRESS-HALOTOLERANCE_RELATED_ENZYMES	atpE->PGPT0014302	1
NEUTRALIZING_ABIOTIC_STRESS	NEUTRALIZING_SALINITY_STRESS	SALINITY_STRESS-HALOTOLERANCE_RELATED_ENZYMES	atpF->PGPT0014301	1
NEUTRALIZING_ABIOTIC_STRESS	NEUTRALIZING_SALINITY_STRESS	SALINITY_STRESS-HALOTOLERANCE_RELATED_ENZYMES	atpG->PGPT0014297	1
NEUTRALIZING_ABIOTIC_STRESS	NEUTRALIZING_SALINITY_STRESS	SALINITY_STRESS-HALOTOLERANCE_RELATED_ENZYMES	atpH->PGPT0014299	1
NEUTRALIZING_ABIOTIC_STRESS	NEUTRALIZING_SALINITY_STRESS	SALINITY_STRESS-HALOTOLERANCE_RELATED_ENZYMES	dps|dpsA->PGPT0004055	1
NEUTRALIZING_ABIOTIC_STRESS	NEUTRALIZING_SALINITY_STRESS	SALINITY_STRESS-HALOTOLERANCE_RELATED_ENZYMES	gdhB->PGPT0014290	1
NEUTRALIZING_ABIOTIC_STRESS	NEUTRALIZING_SALINITY_STRESS	SALINITY_STRESS-HALOTOLERANCE_RELATED_ENZYMES	lon->PGPT0014315	2
NEUTRALIZING_ABIOTIC_STRESS	NEUTRALIZING_SALINITY_STRESS	SALINITY_STRESS-HALOTOLERANCE_RELATED_ENZYMES	nadA->PGPT0013365	1
NEUTRALIZING_ABIOTIC_STRESS	NEUTRALIZING_SALINITY_STRESS	SALINITY_STRESS-HALOTOLERANCE_RELATED_ENZYMES	rfbC|rmlC->PGPT0014300	1
NEUTRALIZING_ABIOTIC_STRESS	NEUTRALIZING_SALINITY_STRESS	SALINITY_STRESS-HALOTOLERANCE_RELATED_ENZYMES	rfbP->PGPT0014305	1
NEUTRALIZING_ABIOTIC_STRESS	NEUTRALIZING_SALINITY_STRESS	SALINITY_STRESS-HALOTOLERANCE_RELATED_ENZYMES	rpmEB->PGPT0014325	1
NEUTRALIZING_ABIOTIC_STRESS	NEUTRALIZING_SALINITY_STRESS	SALINITY_STRESS-HALOTOLERANCE_RELATED_ENZYMES	rsbV->PGPT0014350	2
NEUTRALIZING_ABIOTIC_STRESS	NEUTRALIZING_SALINITY_STRESS	SALINITY_STRESS-HALOTOLERANCE_RELATED_ENZYMES	rseP->PGPT0011685	1
NEUTRALIZING_ABIOTIC_STRESS	NEUTRALIZING_SALINITY_STRESS	SALINITY_STRESS-HALOTOLERANCE_RELATED_ENZYMES	smpB->PGPT0014355	2
NEUTRALIZING_ABIOTIC_STRESS	NEUTRALIZING_SALINITY_STRESS	SALINITY_STRESS-HALOTOLERANCE_RELATED_ENZYMES	spoT->PGPT0014310	1
NEUTRALIZING_ABIOTIC_STRESS	NEUTRALIZING_SALINITY_STRESS	SALINITY_STRESS-HALOTOLERANCE_RELATED_ENZYMES	tatB->PGPT0014360	1
NEUTRALIZING_ABIOTIC_STRESS	NEUTRALIZING_SALINITY_STRESS	SALINITY_STRESS-HALOTOLERANCE_RELATED_ENZYMES	ykgA->PGPT0014323	1
NEUTRALIZING_ABIOTIC_STRESS	NEUTRALIZING_SALINITY_STRESS	SALINITY_STRESS-HALOTOLERANCE_RELATED_ENZYMES	ytaB->PGPT0014330	1
NEUTRALIZING_ABIOTIC_STRESS	NEUTRALIZING_SALINITY_STRESS	SALINITY_STRESS-MAGNESIUM_TRANSPORT	citS->PGPT0001490	1
NEUTRALIZING_ABIOTIC_STRESS	NEUTRALIZING_SALINITY_STRESS	SALINITY_STRESS-MAGNESIUM_TRANSPORT	corA|yfjQ->PGPT0014010	1
NEUTRALIZING_ABIOTIC_STRESS	NEUTRALIZING_SALINITY_STRESS	SALINITY_STRESS-MAGNESIUM_TRANSPORT	mgtE->PGPT0013995	1
NEUTRALIZING_ABIOTIC_STRESS	NEUTRALIZING_SALINITY_STRESS	SALINITY_STRESS-MAGNESIUM_TRANSPORT	yhdT->PGPT0014012	2
NEUTRALIZING_ABIOTIC_STRESS	NEUTRALIZING_SALINITY_STRESS	SALINITY_STRESS-MAGNESIUM_TRANSPORT	yugS->PGPT0014014	2
NEUTRALIZING_ABIOTIC_STRESS	NEUTRALIZING_SALINITY_STRESS	SALINITY_STRESS-POTASSIUM_TRANSPORT	cvrA|nhaP2->PGPT0013860	1
NEUTRALIZING_ABIOTIC_STRESS	NEUTRALIZING_SALINITY_STRESS	SALINITY_STRESS-POTASSIUM_TRANSPORT	czcO|noxC|yrdP|trkA|hapE->PGPT0013865	2
NEUTRALIZING_ABIOTIC_STRESS	NEUTRALIZING_SALINITY_STRESS	SALINITY_STRESS-POTASSIUM_TRANSPORT	kch|trkA|mthK|pch->PGPT0002715	2
NEUTRALIZING_ABIOTIC_STRESS	NEUTRALIZING_SALINITY_STRESS	SALINITY_STRESS-POTASSIUM_TRANSPORT	kdpA->PGPT0002740	1
NEUTRALIZING_ABIOTIC_STRESS	NEUTRALIZING_SALINITY_STRESS	SALINITY_STRESS-POTASSIUM_TRANSPORT	kdpB->PGPT0002745	1
NEUTRALIZING_ABIOTIC_STRESS	NEUTRALIZING_SALINITY_STRESS	SALINITY_STRESS-POTASSIUM_TRANSPORT	kdpC->PGPT0002750	1
NEUTRALIZING_ABIOTIC_STRESS	NEUTRALIZING_SALINITY_STRESS	SALINITY_STRESS-POTASSIUM_TRANSPORT	kdpD->PGPT0002755	1
NEUTRALIZING_ABIOTIC_STRESS	NEUTRALIZING_SALINITY_STRESS	SALINITY_STRESS-POTASSIUM_TRANSPORT	kdpE->PGPT0002760	1
NEUTRALIZING_ABIOTIC_STRESS	NEUTRALIZING_SALINITY_STRESS	SALINITY_STRESS-PROLINE_METABOLISM	TC_SSS|yerK|opuE->PGPT0013955	1
NEUTRALIZING_ABIOTIC_STRESS	NEUTRALIZING_SALINITY_STRESS	SALINITY_STRESS-PROLINE_METABOLISM	argB->PGPT0014249 1
NEUTRALIZING_ABIOTIC_STRESS	NEUTRALIZING_SALINITY_STRESS	SALINITY_STRESS-PROLINE_METABOLISM	argC->PGPT0014251 1
NEUTRALIZING_ABIOTIC_STRESS	NEUTRALIZING_SALINITY_STRESS	SALINITY_STRESS-PROLINE_METABOLISM	argD|pqqI->PGPT0014253 1
NEUTRALIZING_ABIOTIC_STRESS	NEUTRALIZING_SALINITY_STRESS	SALINITY_STRESS-PROLINE_METABOLISM	argE->PGPT0014254 2
NEUTRALIZING_ABIOTIC_STRESS	NEUTRALIZING_SALINITY_STRESS	SALINITY_STRESS-PROLINE_METABOLISM	argHA->PGPT0014242 1
NEUTRALIZING_ABIOTIC_STRESS	NEUTRALIZING_SALINITY_STRESS	SALINITY_STRESS-PROLINE_METABOLISM	argJ->PGPT0014244 1
NEUTRALIZING_ABIOTIC_STRESS	NEUTRALIZING_SALINITY_STRESS	SALINITY_STRESS-PROLINE_METABOLISM	gbuA|proV->PGPT0013630 1
NEUTRALIZING_ABIOTIC_STRESS	NEUTRALIZING_SALINITY_STRESS	SALINITY_STRESS-PROLINE_METABOLISM	gbuB|proW->PGPT0013635 1
NEUTRALIZING_ABIOTIC_STRESS	NEUTRALIZING_SALINITY_STRESS	SALINITY_STRESS-PROLINE_METABOLISM	gbuC|proX->PGPT0013640 1
NEUTRALIZING_ABIOTIC_STRESS	NEUTRALIZING_SALINITY_STRESS	SALINITY_STRESS-PROLINE_METABOLISM	proA->PGPT0014215 1
NEUTRALIZING_ABIOTIC_STRESS	NEUTRALIZING_SALINITY_STRESS	SALINITY_STRESS-PROLINE_METABOLISM	proB->PGPT0014220 1
NEUTRALIZING_ABIOTIC_STRESS	NEUTRALIZING_SALINITY_STRESS	SALINITY_STRESS-PROLINE_METABOLISM	proC->PGPT0014225 1
NEUTRALIZING_ABIOTIC_STRESS	NEUTRALIZING_SALINITY_STRESS	SALINITY_STRESS-PROLINE_METABOLISM	yobR->PGPT0014246 2
NEUTRALIZING_ABIOTIC_STRESS	NEUTRALIZING_SALINITY_STRESS	SALINITY_STRESS-SODIUM_TRANSPORT	NHA1_like|SOD2_like->PGPT0013856	1
NEUTRALIZING_ABIOTIC_STRESS	NEUTRALIZING_SALINITY_STRESS	SALINITY_STRESS-SODIUM_TRANSPORT	TC_SSS|yerK|opuE->PGPT0013955	1
NEUTRALIZING_ABIOTIC_STRESS	NEUTRALIZING_SALINITY_STRESS	SALINITY_STRESS-SODIUM_TRANSPORT	mnhA->PGPT0013895	1
NEUTRALIZING_ABIOTIC_STRESS	NEUTRALIZING_SALINITY_STRESS	SALINITY_STRESS-SODIUM_TRANSPORT	mnhC->PGPT0013905	1
NEUTRALIZING_ABIOTIC_STRESS	NEUTRALIZING_SALINITY_STRESS	SALINITY_STRESS-SODIUM_TRANSPORT	mnhD->PGPT0013910	1
NEUTRALIZING_ABIOTIC_STRESS	NEUTRALIZING_SALINITY_STRESS	SALINITY_STRESS-SODIUM_TRANSPORT	mnhE->PGPT0013915	1
NEUTRALIZING_ABIOTIC_STRESS	NEUTRALIZING_SALINITY_STRESS	SALINITY_STRESS-SODIUM_TRANSPORT	mnhG->PGPT0013925	1
NEUTRALIZING_ABIOTIC_STRESS	NEUTRALIZING_SALINITY_STRESS	SALINITY_STRESS-SODIUM_TRANSPORT	nhaA->PGPT0013935	1
NEUTRALIZING_ABIOTIC_STRESS	NEUTRALIZING_SALINITY_STRESS	SALINITY_STRESS-SODIUM_TRANSPORT	nhaK|TC_CPA1->PGPT0013930	1
NEUTRALIZING_ABIOTIC_STRESS	NEUTRALIZING_SALINITY_STRESS	SALINITY_STRESS-SODIUM_TRANSPORT	rnfA|rsxA->PGPT0013260	1
NEUTRALIZING_ABIOTIC_STRESS	NEUTRALIZING_SALINITY_STRESS	SALINITY_STRESS-SULFATE|THIOSULFATE_TRANSPORT	TC_SULP->PGPT0003020	1
NEUTRALIZING_ABIOTIC_STRESS	NEUTRALIZING_SALINITY_STRESS	SALINITY_STRESS-TREHALOSE_METABOLISM	ISA|treX->PGPT0019225	2
NEUTRALIZING_ABIOTIC_STRESS	NEUTRALIZING_SALINITY_STRESS	SALINITY_STRESS-TREHALOSE_METABOLISM	otsA->PGPT0014135	1
NEUTRALIZING_ABIOTIC_STRESS	NEUTRALIZING_SALINITY_STRESS	SALINITY_STRESS-TREHALOSE_METABOLISM	otsB->PGPT0014140	1
NEUTRALIZING_ABIOTIC_STRESS	NEUTRALIZING_SALINITY_STRESS	SALINITY_STRESS-TREHALOSE_METABOLISM	treP->PGPT0014080	1
NEUTRALIZING_ABIOTIC_STRESS	NEUTRALIZING_SALINITY_STRESS	SALINITY_STRESS-TREHALOSE_METABOLISM	treS->PGPT0014120	2
NEUTRALIZING_ABIOTIC_STRESS	NEUTRALIZING_SALINITY_STRESS	SALINITY_STRESS-TREHALOSE_METABOLISM	treY|glgY->PGPT0014125	1
NEUTRALIZING_ABIOTIC_STRESS	NEUTRALIZING_SALINITY_STRESS	SALINITY_STRESS-TREHALOSE_METABOLISM	treZ|glgZ->PGPT0014130	1
NEUTRALIZING_ABIOTIC_STRESS	NEUTRALIZING_SALINITY_STRESS	SALINITY_STRESS-VITAMIN_B2|RIBOFLAVIN_METABOLISM	RIB7|arfC->PGPT0008560	1
NEUTRALIZING_ABIOTIC_STRESS	NEUTRALIZING_SALINITY_STRESS	SALINITY_STRESS-VITAMIN_B2|RIBOFLAVIN_METABOLISM	bluB|drgA->PGPT0006810	1
NEUTRALIZING_ABIOTIC_STRESS	NEUTRALIZING_SALINITY_STRESS	SALINITY_STRESS-VITAMIN_B2|RIBOFLAVIN_METABOLISM	nfrA2|ycnD->PGPT0000295	1
NEUTRALIZING_ABIOTIC_STRESS	NEUTRALIZING_SALINITY_STRESS	SALINITY_STRESS-VITAMIN_B2|RIBOFLAVIN_METABOLISM	ribBA->PGPT0007990	1
NEUTRALIZING_ABIOTIC_STRESS	NEUTRALIZING_SALINITY_STRESS	SALINITY_STRESS-VITAMIN_B2|RIBOFLAVIN_METABOLISM	ribD->PGPT0008555	2
NEUTRALIZING_ABIOTIC_STRESS	NEUTRALIZING_SALINITY_STRESS	SALINITY_STRESS-VITAMIN_B2|RIBOFLAVIN_METABOLISM	ribE|RIB5|ribC->PGPT0008610	1
NEUTRALIZING_ABIOTIC_STRESS	NEUTRALIZING_SALINITY_STRESS	SALINITY_STRESS-VITAMIN_B2|RIBOFLAVIN_METABOLISM	ribF->PGPT0008625	1
NEUTRALIZING_ABIOTIC_STRESS	NEUTRALIZING_SALINITY_STRESS	SALINITY_STRESS-VITAMIN_B2|RIBOFLAVIN_METABOLISM	ribH|RIB4->PGPT0008605	1
NEUTRALIZING_ABIOTIC_STRESS	NEUTRALIZING_SALINITY_STRESS	SALINITY_STRESS-VITAMIN_B2|RIBOFLAVIN_METABOLISM	ssuE->PGPT0003045	1
NEUTRALIZING_ABIOTIC_STRESS	NEUTRALIZING_SALINITY_STRESS	SALINITY_STRESS-VITAMIN_B2|RIBOFLAVIN_METABOLISM	ycsE|yitU|ywtE->PGPT0008595	1
NEUTRALIZING_ABIOTIC_STRESS	NEUTRALIZING_SALINITY_STRESS	SALINITY_STRESS-VITAMIN_B2|RIBOFLAVIN_METABOLISM	yigB->PGPT0008585	1
NEUTRALIZING_ABIOTIC_STRESS	NEUTRALIZING_SALINITY_STRESS	SALINITY_STRESS-VITAMIN_B6|PYRIDOXINE|PYRIDOXAL|PYRIDOXAMINE_BIOSYNTHESIS	pdxA->PGPT0009165	1
NEUTRALIZING_ABIOTIC_STRESS	NEUTRALIZING_SALINITY_STRESS	SALINITY_STRESS-VITAMIN_B6|PYRIDOXINE|PYRIDOXAL|PYRIDOXAMINE_BIOSYNTHESIS	pdxH->PGPT0009115	1
NEUTRALIZING_ABIOTIC_STRESS	NEUTRALIZING_SALINITY_STRESS	SALINITY_STRESS-VITAMIN_B6|PYRIDOXINE|PYRIDOXAL|PYRIDOXAMINE_BIOSYNTHESIS	pdxK|pdxY->PGPT0009125	1
NEUTRALIZING_ABIOTIC_STRESS	NEUTRALIZING_SALINITY_STRESS	SALINITY_STRESS-VITAMIN_B6|PYRIDOXINE|PYRIDOXAL|PYRIDOXAMINE_BIOSYNTHESIS	pdxS|pdx1|yaaD->PGPT0009180	1
NEUTRALIZING_ABIOTIC_STRESS	NEUTRALIZING_SALINITY_STRESS	SALINITY_STRESS-VITAMIN_B6|PYRIDOXINE|PYRIDOXAL|PYRIDOXAMINE_BIOSYNTHESIS	pdxT|pdx2|yaaE->PGPT0009185	2
NEUTRALIZING_ABIOTIC_STRESS	NEUTRALIZING_SALINITY_STRESS	SALINITY_STRESS-VITAMIN_B6|PYRIDOXINE|PYRIDOXAL|PYRIDOXAMINE_BIOSYNTHESIS	serA->PGPT0009155	2
NEUTRALIZING_ABIOTIC_STRESS	NEUTRALIZING_SALINITY_STRESS	SALINITY_STRESS-VITAMIN_B6|PYRIDOXINE|PYRIDOXAL|PYRIDOXAMINE_BIOSYNTHESIS	serC|pdxF->PGPT0009160	1
NEUTRALIZING_ABIOTIC_STRESS	NEUTRALIZING_SALINITY_STRESS	SALINITY_STRESS-VITAMIN_B6|PYRIDOXINE|PYRIDOXAL|PYRIDOXAMINE_BIOSYNTHESIS	thrC->PGPT0009175	3
NEUTRALIZING_ABIOTIC_STRESS	NEUTRALIZING_SALINITY_STRESS	SALINITY_STRESS-VITAMIN_B6|PYRIDOXINE|PYRIDOXAL|PYRIDOXAMINE_BIOSYNTHESIS	ydbC->PGPT0009140	5
NEUTRALIZING_ABIOTIC_STRESS	NEUTRALIZING_SALINITY_STRESS	SALINITY_STRESS-VITAMIN_B9|FOLATE_METABOLISM	fhs->PGPT0008065	1
NEUTRALIZING_ABIOTIC_STRESS	NEUTRALIZING_SALINITY_STRESS	SALINITY_STRESS-VITAMIN_B9|FOLATE_METABOLISM	fmt->PGPT0008125	1
NEUTRALIZING_ABIOTIC_STRESS	NEUTRALIZING_SALINITY_STRESS	SALINITY_STRESS-VITAMIN_B9|FOLATE_METABOLISM	folA->PGPT0007945	1
NEUTRALIZING_ABIOTIC_STRESS	NEUTRALIZING_SALINITY_STRESS	SALINITY_STRESS-VITAMIN_B9|FOLATE_METABOLISM	folB->PGPT0007905	1
NEUTRALIZING_ABIOTIC_STRESS	NEUTRALIZING_SALINITY_STRESS	SALINITY_STRESS-VITAMIN_B9|FOLATE_METABOLISM	folC->PGPT0007975	1
NEUTRALIZING_ABIOTIC_STRESS	NEUTRALIZING_SALINITY_STRESS	SALINITY_STRESS-VITAMIN_B9|FOLATE_METABOLISM	folD->PGPT0008075	1
NEUTRALIZING_ABIOTIC_STRESS	NEUTRALIZING_SALINITY_STRESS	SALINITY_STRESS-VITAMIN_B9|FOLATE_METABOLISM	folE->PGPT0007875	2
NEUTRALIZING_ABIOTIC_STRESS	NEUTRALIZING_SALINITY_STRESS	SALINITY_STRESS-VITAMIN_B9|FOLATE_METABOLISM	folK->PGPT0007910	1
NEUTRALIZING_ABIOTIC_STRESS	NEUTRALIZING_SALINITY_STRESS	SALINITY_STRESS-VITAMIN_B9|FOLATE_METABOLISM	folP->PGPT0007915	2
NEUTRALIZING_ABIOTIC_STRESS	NEUTRALIZING_SALINITY_STRESS	SALINITY_STRESS-VITAMIN_B9|FOLATE_METABOLISM	gcvT->PGPT0008130	2
NEUTRALIZING_ABIOTIC_STRESS	NEUTRALIZING_SALINITY_STRESS	SALINITY_STRESS-VITAMIN_B9|FOLATE_METABOLISM	glyA->PGPT0008090	1
NEUTRALIZING_ABIOTIC_STRESS	NEUTRALIZING_SALINITY_STRESS	SALINITY_STRESS-VITAMIN_B9|FOLATE_METABOLISM	metF->PGPT0008160	2
NEUTRALIZING_ABIOTIC_STRESS	NEUTRALIZING_SALINITY_STRESS	SALINITY_STRESS-VITAMIN_B9|FOLATE_METABOLISM	metH->PGPT0008135	5
NEUTRALIZING_ABIOTIC_STRESS	NEUTRALIZING_SALINITY_STRESS	SALINITY_STRESS-VITAMIN_B9|FOLATE_METABOLISM	phoD->PGPT0002575	2
NEUTRALIZING_ABIOTIC_STRESS	NEUTRALIZING_SALINITY_STRESS	SALINITY_STRESS-VITAMIN_B9|FOLATE_METABOLISM	purH->PGPT0008110	1
NEUTRALIZING_ABIOTIC_STRESS	NEUTRALIZING_SALINITY_STRESS	SALINITY_STRESS-VITAMIN_B9|FOLATE_METABOLISM	purN->PGPT0008095	1
NEUTRALIZING_ABIOTIC_STRESS	NEUTRALIZING_SALINITY_STRESS	SALINITY_STRESS-VITAMIN_B9|FOLATE_METABOLISM	purU->PGPT0008155	1
NEUTRALIZING_ABIOTIC_STRESS	NEUTRALIZING_SALINITY_STRESS	SALINITY_STRESS-VITAMIN_B9|FOLATE_METABOLISM	ribBA->PGPT0007990	1
NEUTRALIZING_ABIOTIC_STRESS	NEUTRALIZING_SALINITY_STRESS	SALINITY_STRESS-VITAMIN_B9|FOLATE_METABOLISM	thyA->PGPT0008145	1
NEUTRALIZING_ABIOTIC_STRESS	NEUTRALIZING_SALINITY_STRESS	SALINITY_STRESS-VITAMIN_B9|FOLATE_METABOLISM	ygfA|fthC|yqgN|folN->PGPT0008170	1
NEUTRALIZING_ABIOTIC_STRESS	NEUTRALIZING_SALINITY_STRESS	SALINITY_STRESS_SIGNALLING	degU->PGPT0012750	3
NEUTRALIZING_ABIOTIC_STRESS	NITROSATIVE|OXIDATIVE_STRESS|ROS_SCAVENGING	DETOXIFICATION_OF_PEROXIDIZED_COMPOUNDS	ahpE->PGPT0013145	1
NEUTRALIZING_ABIOTIC_STRESS	NITROSATIVE|OXIDATIVE_STRESS|ROS_SCAVENGING	DETOXIFICATION_OF_PEROXIDIZED_COMPOUNDS	bcp|PRXQ|DOT5->PGPT0013120	1
NEUTRALIZING_ABIOTIC_STRESS	NITROSATIVE|OXIDATIVE_STRESS|ROS_SCAVENGING	DETOXIFICATION_OF_PEROXIDIZED_COMPOUNDS	bsaA|gpx|btuE->PGPT0013115	1
NEUTRALIZING_ABIOTIC_STRESS	NITROSATIVE|OXIDATIVE_STRESS|ROS_SCAVENGING	DETOXIFICATION_OF_PEROXIDIZED_COMPOUNDS	cpo->PGPT0013125	2
NEUTRALIZING_ABIOTIC_STRESS	NITROSATIVE|OXIDATIVE_STRESS|ROS_SCAVENGING	DETOXIFICATION_OF_PEROXIDIZED_COMPOUNDS	efeB->PGPT0003720	2
NEUTRALIZING_ABIOTIC_STRESS	NITROSATIVE|OXIDATIVE_STRESS|ROS_SCAVENGING	DETOXIFICATION_OF_PEROXIDIZED_COMPOUNDS	gor->PGPT0013175	1
NEUTRALIZING_ABIOTIC_STRESS	NITROSATIVE|OXIDATIVE_STRESS|ROS_SCAVENGING	DETOXIFICATION_OF_PEROXIDIZED_COMPOUNDS	katG->PGPT0013165	1
NEUTRALIZING_ABIOTIC_STRESS	NITROSATIVE|OXIDATIVE_STRESS|ROS_SCAVENGING	DETOXIFICATION_OF_PEROXIDIZED_COMPOUNDS	ohrB|osmC|ohr|ykzA->PGPT0013160	2
NEUTRALIZING_ABIOTIC_STRESS	NITROSATIVE|OXIDATIVE_STRESS|ROS_SCAVENGING	DETOXIFICATION_OF_PEROXIDIZED_COMPOUNDS	ohrR->PGPT0013155	2
NEUTRALIZING_ABIOTIC_STRESS	NITROSATIVE|OXIDATIVE_STRESS|ROS_SCAVENGING	DETOXIFICATION_OF_PEROXIDIZED_COMPOUNDS	oxyR->PGPT0012965	2
NEUTRALIZING_ABIOTIC_STRESS	NITROSATIVE|OXIDATIVE_STRESS|ROS_SCAVENGING	DETOXIFICATION_OF_PEROXIDIZED_COMPOUNDS	tpx->PGPT0013105	1
NEUTRALIZING_ABIOTIC_STRESS	NITROSATIVE|OXIDATIVE_STRESS|ROS_SCAVENGING	DETOXIFICATION_OF_SUPEROXIDE_ANION_RADICALS	chrR->PGPT0004195	1
NEUTRALIZING_ABIOTIC_STRESS	NITROSATIVE|OXIDATIVE_STRESS|ROS_SCAVENGING	DETOXIFICATION_OF_SUPEROXIDE_ANION_RADICALS	sodN->PGPT0013180	1
NEUTRALIZING_ABIOTIC_STRESS	NITROSATIVE|OXIDATIVE_STRESS|ROS_SCAVENGING	NITROSATIVE|OXIDATIVE_STRESS|ROS_REGULATORY_PROTEINS	arcA->PGPT0020075	1
NEUTRALIZING_ABIOTIC_STRESS	NITROSATIVE|OXIDATIVE_STRESS|ROS_SCAVENGING	NITROSATIVE|OXIDATIVE_STRESS|ROS_REGULATORY_PROTEINS	arcB|argF|argI->PGPT0020080	1
NEUTRALIZING_ABIOTIC_STRESS	NITROSATIVE|OXIDATIVE_STRESS|ROS_SCAVENGING	NITROSATIVE|OXIDATIVE_STRESS|ROS_REGULATORY_PROTEINS	dps|dpsA->PGPT0004055	1
NEUTRALIZING_ABIOTIC_STRESS	NITROSATIVE|OXIDATIVE_STRESS|ROS_SCAVENGING	NITROSATIVE|OXIDATIVE_STRESS|ROS_REGULATORY_PROTEINS	gacA|uvrY|varA->PGPT0012935	1
NEUTRALIZING_ABIOTIC_STRESS	NITROSATIVE|OXIDATIVE_STRESS|ROS_SCAVENGING	NITROSATIVE|OXIDATIVE_STRESS|ROS_REGULATORY_PROTEINS	marR->PGPT0029244	2
NEUTRALIZING_ABIOTIC_STRESS	NITROSATIVE|OXIDATIVE_STRESS|ROS_SCAVENGING	NITROSATIVE|OXIDATIVE_STRESS|ROS_REGULATORY_PROTEINS	oxyR->PGPT0012965	2
NEUTRALIZING_ABIOTIC_STRESS	NITROSATIVE|OXIDATIVE_STRESS|ROS_SCAVENGING	OXIDATIVE_STRESS-ARYLPOLYENE_BIOSYNTHESIS	ABC_CD_A->PGPT0013345	2
NEUTRALIZING_ABIOTIC_STRESS	NITROSATIVE|OXIDATIVE_STRESS|ROS_SCAVENGING	OXIDATIVE_STRESS-ARYLPOLYENE_BIOSYNTHESIS	ABC_CD_P->PGPT0013350	1
NEUTRALIZING_ABIOTIC_STRESS	NITROSATIVE|OXIDATIVE_STRESS|ROS_SCAVENGING	OXIDATIVE_STRESS-ARYLPOLYENE_BIOSYNTHESIS	acpS->PGPT0008840	2
NEUTRALIZING_ABIOTIC_STRESS	NITROSATIVE|OXIDATIVE_STRESS|ROS_SCAVENGING	OXIDATIVE_STRESS-ARYLPOLYENE_BIOSYNTHESIS	ybgC->PGPT0001850	4
NEUTRALIZING_ABIOTIC_STRESS	NITROSATIVE|OXIDATIVE_STRESS|ROS_SCAVENGING	OXIDATIVE_STRESS-ARYLPOLYENE_BIOSYNTHESIS	ymfI|fabG|efpI->PGPT0003180	12
NEUTRALIZING_ABIOTIC_STRESS	NITROSATIVE|OXIDATIVE_STRESS|ROS_SCAVENGING	OXIDATIVE_STRESS-CAROTENOID_BIOSYNTHESIS	crtI->PGPT0007405	1
NEUTRALIZING_ABIOTIC_STRESS	NITROSATIVE|OXIDATIVE_STRESS|ROS_SCAVENGING	OXIDATIVE_STRESS-CAROTENOID_BIOSYNTHESIS	crtO->PGPT0007430	2
NEUTRALIZING_ABIOTIC_STRESS	NITROSATIVE|OXIDATIVE_STRESS|ROS_SCAVENGING	OXIDATIVE_STRESS-CAROTENOID_BIOSYNTHESIS	crtP->PGPT0007440	2
NEUTRALIZING_ABIOTIC_STRESS	NITROSATIVE|OXIDATIVE_STRESS|ROS_SCAVENGING	OXIDATIVE_STRESS-CAROTENOID_BIOSYNTHESIS	crtU|cruE->PGPT0007465	1
NEUTRALIZING_ABIOTIC_STRESS	NITROSATIVE|OXIDATIVE_STRESS|ROS_SCAVENGING	OXIDATIVE_STRESS-CAROTENOID_BIOSYNTHESIS	crtY->PGPT0007480	1
NEUTRALIZING_ABIOTIC_STRESS	NITROSATIVE|OXIDATIVE_STRESS|ROS_SCAVENGING	OXIDATIVE_STRESS-CAROTENOID_BIOSYNTHESIS	cruC->PGPT0007495	1
NEUTRALIZING_ABIOTIC_STRESS	NITROSATIVE|OXIDATIVE_STRESS|ROS_SCAVENGING	OXIDATIVE_STRESS-GLUTATHION_METABOLISM	ggt->PGPT0002935	2
NEUTRALIZING_ABIOTIC_STRESS	NITROSATIVE|OXIDATIVE_STRESS|ROS_SCAVENGING	OXIDATIVE_STRESS-GLUTATHION_METABOLISM	yqjG->PGPT0013050	1
NEUTRALIZING_ABIOTIC_STRESS	NITROSATIVE|OXIDATIVE_STRESS|ROS_SCAVENGING	OXIDATIVE_STRESS-LACTOYLGLUTATHIONE_LYASE	gloA|ywbC->PGPT0013300	4
NEUTRALIZING_ABIOTIC_STRESS	NITROSATIVE|OXIDATIVE_STRESS|ROS_SCAVENGING	OXIDATIVE_STRESS-LIPOIC_ACID_METABOLISM	lipA->PGPT0003935	1
NEUTRALIZING_ABIOTIC_STRESS	NITROSATIVE|OXIDATIVE_STRESS|ROS_SCAVENGING	OXIDATIVE_STRESS-OXIDATIVE_STRESS_RELATED_PROTEIN	rpoS->PGPT0014685	1
NEUTRALIZING_ABIOTIC_STRESS	NITROSATIVE|OXIDATIVE_STRESS|ROS_SCAVENGING	OXIDATIVE_STRESS-OXIDOREDUCTASES	fpr->PGPT0013215	2
NEUTRALIZING_ABIOTIC_STRESS	NITROSATIVE|OXIDATIVE_STRESS|ROS_SCAVENGING	OXIDATIVE_STRESS-OXIDOREDUCTASES	katE|CAT|catB|srpA->PGPT0014380	1
NEUTRALIZING_ABIOTIC_STRESS	NITROSATIVE|OXIDATIVE_STRESS|ROS_SCAVENGING	OXIDATIVE_STRESS-OXIDOREDUCTASES	katN|ctjC|ydbD|yjqC->PGPT0013240	1
NEUTRALIZING_ABIOTIC_STRESS	NITROSATIVE|OXIDATIVE_STRESS|ROS_SCAVENGING	OXIDATIVE_STRESS-OXIDOREDUCTASES	qor->PGPT0013255	4
NEUTRALIZING_ABIOTIC_STRESS	NITROSATIVE|OXIDATIVE_STRESS|ROS_SCAVENGING	OXIDATIVE_STRESS-OXIDOREDUCTASES	rnfA|rsxA->PGPT0013260	1
NEUTRALIZING_ABIOTIC_STRESS	NITROSATIVE|OXIDATIVE_STRESS|ROS_SCAVENGING	OXIDATIVE_STRESS-SPERMIDINE|PUTRESCINE_METABOLISM	gsp->PGPT0007755	1
NEUTRALIZING_ABIOTIC_STRESS	NITROSATIVE|OXIDATIVE_STRESS|ROS_SCAVENGING	OXIDATIVE_STRESS-SPERMIDINE|PUTRESCINE_METABOLISM	paiA->PGPT0007785	1
NEUTRALIZING_ABIOTIC_STRESS	NITROSATIVE|OXIDATIVE_STRESS|ROS_SCAVENGING	OXIDATIVE_STRESS-SPERMIDINE|PUTRESCINE_METABOLISM	potA->PGPT0007840	1
NEUTRALIZING_ABIOTIC_STRESS	NITROSATIVE|OXIDATIVE_STRESS|ROS_SCAVENGING	OXIDATIVE_STRESS-SPERMIDINE|PUTRESCINE_METABOLISM	potB->PGPT0007835	1
NEUTRALIZING_ABIOTIC_STRESS	NITROSATIVE|OXIDATIVE_STRESS|ROS_SCAVENGING	OXIDATIVE_STRESS-SPERMIDINE|PUTRESCINE_METABOLISM	potC->PGPT0007830	1
NEUTRALIZING_ABIOTIC_STRESS	NITROSATIVE|OXIDATIVE_STRESS|ROS_SCAVENGING	OXIDATIVE_STRESS-SPERMIDINE|PUTRESCINE_METABOLISM	speB->PGPT0007775	1
NEUTRALIZING_ABIOTIC_STRESS	NITROSATIVE|OXIDATIVE_STRESS|ROS_SCAVENGING	OXIDATIVE_STRESS-SPERMIDINE|PUTRESCINE_METABOLISM	speC|speF|ODC1->PGPT0007765	1
NEUTRALIZING_ABIOTIC_STRESS	NITROSATIVE|OXIDATIVE_STRESS|ROS_SCAVENGING	OXIDATIVE_STRESS-SPERMIDINE|PUTRESCINE_METABOLISM	speG->PGPT0007790	2
NEUTRALIZING_ABIOTIC_STRESS	NITROSATIVE|OXIDATIVE_STRESS|ROS_SCAVENGING	OXIDATIVE_STRESS-SPERMIDINE|PUTRESCINE_METABOLISM	spuC->PGPT0007865	1
NEUTRALIZING_ABIOTIC_STRESS	NITROSATIVE|OXIDATIVE_STRESS|ROS_SCAVENGING	OXIDATIVE_STRESS-SULFOXIDE_REDUCTASES	msrA->PGPT0013065	1
NEUTRALIZING_ABIOTIC_STRESS	NITROSATIVE|OXIDATIVE_STRESS|ROS_SCAVENGING	OXIDATIVE_STRESS-SULFOXIDE_REDUCTASES	msrP|yedY->PGPT0013075	1
NEUTRALIZING_ABIOTIC_STRESS	NITROSATIVE|OXIDATIVE_STRESS|ROS_SCAVENGING	OXIDATIVE_STRESS-TERPENOID_DERIVATE_PRODUCTION	dxs->PGPT0008960	1
NEUTRALIZING_ABIOTIC_STRESS	NITROSATIVE|OXIDATIVE_STRESS|ROS_SCAVENGING	OXIDATIVE_STRESS-TERPENOID_DERIVATE_PRODUCTION	gcpE|ispG->PGPT0007580	1
NEUTRALIZING_ABIOTIC_STRESS	NITROSATIVE|OXIDATIVE_STRESS|ROS_SCAVENGING	OXIDATIVE_STRESS-TERPENOID_DERIVATE_PRODUCTION	idsA->PGPT0007550	2
NEUTRALIZING_ABIOTIC_STRESS	NITROSATIVE|OXIDATIVE_STRESS|ROS_SCAVENGING	OXIDATIVE_STRESS-TERPENOID_DERIVATE_PRODUCTION	ispB->PGPT0007525	1
NEUTRALIZING_ABIOTIC_STRESS	NITROSATIVE|OXIDATIVE_STRESS|ROS_SCAVENGING	OXIDATIVE_STRESS-TERPENOID_DERIVATE_PRODUCTION	ispD->PGPT0007590	2
NEUTRALIZING_ABIOTIC_STRESS	NITROSATIVE|OXIDATIVE_STRESS|ROS_SCAVENGING	OXIDATIVE_STRESS-TERPENOID_DERIVATE_PRODUCTION	ispE->PGPT0007605	1
NEUTRALIZING_ABIOTIC_STRESS	NITROSATIVE|OXIDATIVE_STRESS|ROS_SCAVENGING	OXIDATIVE_STRESS-TERPENOID_DERIVATE_PRODUCTION	ispF->PGPT0007595	1
NEUTRALIZING_ABIOTIC_STRESS	NITROSATIVE|OXIDATIVE_STRESS|ROS_SCAVENGING	OXIDATIVE_STRESS-TERPENOID_DERIVATE_PRODUCTION	ispH|lytB->PGPT0007615	1
NEUTRALIZING_ABIOTIC_STRESS	NITROSATIVE|OXIDATIVE_STRESS|ROS_SCAVENGING	OXIDATIVE_STRESS-TERPENOID_DERIVATE_PRODUCTION	uppS->PGPT0007535	1
NEUTRALIZING_ABIOTIC_STRESS	NITROSATIVE|OXIDATIVE_STRESS|ROS_SCAVENGING	OXIDATIVE_STRESS-THIOREDOXINES|THIOESTERASES	menI|ydiI|ydiL|ydiI|ybdB->PGPT0001845	1
NEUTRALIZING_ABIOTIC_STRESS	NITROSATIVE|OXIDATIVE_STRESS|ROS_SCAVENGING	OXIDATIVE_STRESS-THIOREDOXINES|THIOESTERASES	trxA->PGPT0013055	3
NEUTRALIZING_ABIOTIC_STRESS	NITROSATIVE|OXIDATIVE_STRESS|ROS_SCAVENGING	OXIDATIVE_STRESS-THIOREDOXINES|THIOESTERASES	trxB->PGPT0013060	6
NEUTRALIZING_ABIOTIC_STRESS	NITROSATIVE|OXIDATIVE_STRESS|ROS_SCAVENGING	OXIDATIVE_STRESS-UBIQUINONE|COENZYME_Q_PATHWAY	ubiB|aarF->PGPT0009520	1
NEUTRALIZING_ABIOTIC_STRESS	NITROSATIVE|OXIDATIVE_STRESS|ROS_SCAVENGING	OXIDATIVE_STRESS-UBIQUINONE|COENZYME_Q_PATHWAY	ubiE->PGPT0009535	2
NEUTRALIZING_ABIOTIC_STRESS	NITROSATIVE|OXIDATIVE_STRESS|ROS_SCAVENGING	OXIDATIVE_STRESS-VITAMIN_B3|NIACIN_BIOSYNTHESIS	deoD->PGPT0013385	1
NEUTRALIZING_ABIOTIC_STRESS	NITROSATIVE|OXIDATIVE_STRESS|ROS_SCAVENGING	OXIDATIVE_STRESS-VITAMIN_B3|NIACIN_BIOSYNTHESIS	iunH->PGPT0013465	1
NEUTRALIZING_ABIOTIC_STRESS	NITROSATIVE|OXIDATIVE_STRESS|ROS_SCAVENGING	OXIDATIVE_STRESS-VITAMIN_B3|NIACIN_BIOSYNTHESIS	nadA->PGPT0013365	1
NEUTRALIZING_ABIOTIC_STRESS	NITROSATIVE|OXIDATIVE_STRESS|ROS_SCAVENGING	OXIDATIVE_STRESS-VITAMIN_B3|NIACIN_BIOSYNTHESIS	nadB->PGPT0013355	1
NEUTRALIZING_ABIOTIC_STRESS	NITROSATIVE|OXIDATIVE_STRESS|ROS_SCAVENGING	OXIDATIVE_STRESS-VITAMIN_B3|NIACIN_BIOSYNTHESIS	nadC->PGPT0013370	1
NEUTRALIZING_ABIOTIC_STRESS	NITROSATIVE|OXIDATIVE_STRESS|ROS_SCAVENGING	OXIDATIVE_STRESS-VITAMIN_B3|NIACIN_BIOSYNTHESIS	nadD->PGPT0013435	1
NEUTRALIZING_ABIOTIC_STRESS	NITROSATIVE|OXIDATIVE_STRESS|ROS_SCAVENGING	OXIDATIVE_STRESS-VITAMIN_B3|NIACIN_BIOSYNTHESIS	nadE2->PGPT0013450	1
NEUTRALIZING_ABIOTIC_STRESS	NITROSATIVE|OXIDATIVE_STRESS|ROS_SCAVENGING	OXIDATIVE_STRESS-VITAMIN_B3|NIACIN_BIOSYNTHESIS	npdA->PGPT0013485	2
NEUTRALIZING_ABIOTIC_STRESS	NITROSATIVE|OXIDATIVE_STRESS|ROS_SCAVENGING	OXIDATIVE_STRESS-VITAMIN_B3|NIACIN_BIOSYNTHESIS	nucA|ushA|yhcR|yfkN->PGPT0013395	2
NEUTRALIZING_ABIOTIC_STRESS	NITROSATIVE|OXIDATIVE_STRESS|ROS_SCAVENGING	OXIDATIVE_STRESS-VITAMIN_B3|NIACIN_BIOSYNTHESIS	nudC->PGPT0013440	1
NEUTRALIZING_ABIOTIC_STRESS	NITROSATIVE|OXIDATIVE_STRESS|ROS_SCAVENGING	OXIDATIVE_STRESS-VITAMIN_B3|NIACIN_BIOSYNTHESIS	pncA->PGPT0013470	1
NEUTRALIZING_ABIOTIC_STRESS	NITROSATIVE|OXIDATIVE_STRESS|ROS_SCAVENGING	OXIDATIVE_STRESS-VITAMIN_B3|NIACIN_BIOSYNTHESIS	pncB->PGPT0013375	1
NEUTRALIZING_ABIOTIC_STRESS	NITROSATIVE|OXIDATIVE_STRESS|ROS_SCAVENGING	OXIDATIVE_STRESS-VITAMIN_B3|NIACIN_BIOSYNTHESIS	pncC->PGPT0013455	1
NEUTRALIZING_ABIOTIC_STRESS	NITROSATIVE|OXIDATIVE_STRESS|ROS_SCAVENGING	OXIDATIVE_STRESS-VITAMIN_B3|NIACIN_BIOSYNTHESIS	pntA->PGPT0013500	2
NEUTRALIZING_ABIOTIC_STRESS	NITROSATIVE|OXIDATIVE_STRESS|ROS_SCAVENGING	OXIDATIVE_STRESS-VITAMIN_B3|NIACIN_BIOSYNTHESIS	pntB->PGPT0013505	1
NEUTRALIZING_ABIOTIC_STRESS	NITROSATIVE|OXIDATIVE_STRESS|ROS_SCAVENGING	OXIDATIVE_STRESS-VITAMIN_B3|NIACIN_BIOSYNTHESIS	punA->PGPT0013380	1
NEUTRALIZING_ABIOTIC_STRESS	NITROSATIVE|OXIDATIVE_STRESS|ROS_SCAVENGING	OXIDATIVE_STRESS-VITAMIN_B3|NIACIN_BIOSYNTHESIS	yjjG->PGPT0013410	1
NEUTRALIZING_ABIOTIC_STRESS	NITROSATIVE|OXIDATIVE_STRESS|ROS_SCAVENGING	OXIDATIVE_STRESS-VITAMIN_B6|PYRIDOXINE|PYRIDOXAL|PYRIDOXAMINE_BIOSYNTHESIS	pdxA->PGPT0009165	1
NEUTRALIZING_ABIOTIC_STRESS	NITROSATIVE|OXIDATIVE_STRESS|ROS_SCAVENGING	OXIDATIVE_STRESS-VITAMIN_B6|PYRIDOXINE|PYRIDOXAL|PYRIDOXAMINE_BIOSYNTHESIS	pdxH->PGPT0009115	1
NEUTRALIZING_ABIOTIC_STRESS	NITROSATIVE|OXIDATIVE_STRESS|ROS_SCAVENGING	OXIDATIVE_STRESS-VITAMIN_B6|PYRIDOXINE|PYRIDOXAL|PYRIDOXAMINE_BIOSYNTHESIS	pdxK|pdxY->PGPT0009125	1
NEUTRALIZING_ABIOTIC_STRESS	NITROSATIVE|OXIDATIVE_STRESS|ROS_SCAVENGING	OXIDATIVE_STRESS-VITAMIN_B6|PYRIDOXINE|PYRIDOXAL|PYRIDOXAMINE_BIOSYNTHESIS	pdxS|pdx1|yaaD->PGPT0009180	1
NEUTRALIZING_ABIOTIC_STRESS	NITROSATIVE|OXIDATIVE_STRESS|ROS_SCAVENGING	OXIDATIVE_STRESS-VITAMIN_B6|PYRIDOXINE|PYRIDOXAL|PYRIDOXAMINE_BIOSYNTHESIS	pdxT|pdx2|yaaE->PGPT0009185	2
NEUTRALIZING_ABIOTIC_STRESS	NITROSATIVE|OXIDATIVE_STRESS|ROS_SCAVENGING	OXIDATIVE_STRESS-VITAMIN_B6|PYRIDOXINE|PYRIDOXAL|PYRIDOXAMINE_BIOSYNTHESIS	serA->PGPT0009155	2
NEUTRALIZING_ABIOTIC_STRESS	NITROSATIVE|OXIDATIVE_STRESS|ROS_SCAVENGING	OXIDATIVE_STRESS-VITAMIN_B6|PYRIDOXINE|PYRIDOXAL|PYRIDOXAMINE_BIOSYNTHESIS	serC|pdxF->PGPT0009160	1
NEUTRALIZING_ABIOTIC_STRESS	NITROSATIVE|OXIDATIVE_STRESS|ROS_SCAVENGING	OXIDATIVE_STRESS-VITAMIN_B6|PYRIDOXINE|PYRIDOXAL|PYRIDOXAMINE_BIOSYNTHESIS	thrC->PGPT0009175	3
NEUTRALIZING_ABIOTIC_STRESS	NITROSATIVE|OXIDATIVE_STRESS|ROS_SCAVENGING	OXIDATIVE_STRESS-VITAMIN_B6|PYRIDOXINE|PYRIDOXAL|PYRIDOXAMINE_BIOSYNTHESIS	ydbC->PGPT0009140	5
NEUTRALIZING_ABIOTIC_STRESS	NITROSATIVE|OXIDATIVE_STRESS|ROS_SCAVENGING	OXIDATIVE_STRESS-VITAMIN_C|ASCORBIC_ACID_BIOSYNTHESIS	GULO_like->PGPT0009350	4
NEUTRALIZING_ABIOTIC_STRESS	NITROSATIVE|OXIDATIVE_STRESS|ROS_SCAVENGING	OXIDATIVE_STRESS-VITAMIN_C|ASCORBIC_ACID_BIOSYNTHESIS	dkgA->PGPT0001320	1
NEUTRALIZING_ABIOTIC_STRESS	NITROSATIVE|OXIDATIVE_STRESS|ROS_SCAVENGING	OXIDATIVE_STRESS-VITAMIN_E_BIOSYNTHESIS	hppD->PGPT0009480	2
NEUTRALIZING_BIOTIC_STRESS	BACTERICIDAL_COMPOUNDS|ANTIBIOTICS	BACTERICIDAL-ANSAMITOCIN|RIFAMYCIN_METABOLISM	rifM|asm45->PGPT0011190	1
NEUTRALIZING_BIOTIC_STRESS	BACTERICIDAL_COMPOUNDS|ANTIBIOTICS	BACTERICIDAL-ANSAMITOCIN|RIFAMYCIN_METABOLISM	tktA|tktB->PGPT0011200	1
NEUTRALIZING_BIOTIC_STRESS	BACTERICIDAL_COMPOUNDS|ANTIBIOTICS	BACTERICIDAL-BACTERIOCINS|LANTIBIOITC|NISIN	rseP->PGPT0011685	1
NEUTRALIZING_BIOTIC_STRESS	BACTERICIDAL_COMPOUNDS|ANTIBIOTICS	BACTERICIDAL-BACTERIOCINS|LANTIBIOITC|NISIN	ybhF|yadG|ecsA->PGPT0006725	14
NEUTRALIZING_BIOTIC_STRESS	BACTERICIDAL_COMPOUNDS|ANTIBIOTICS	BACTERICIDAL-BACTERIOCINS|LANTIBIOITC|NISIN	ybhS|ecsB->PGPT0006730	2
NEUTRALIZING_BIOTIC_STRESS	BACTERICIDAL_COMPOUNDS|ANTIBIOTICS	BACTERICIDAL-BUTIROSIN_METABOLISM	btrE->PGPT0009865	1
NEUTRALIZING_BIOTIC_STRESS	BACTERICIDAL_COMPOUNDS|ANTIBIOTICS	BACTERICIDAL-CEPHALOPORIN_METABOLISM	cefG->PGPT0011015	1
NEUTRALIZING_BIOTIC_STRESS	BACTERICIDAL_COMPOUNDS|ANTIBIOTICS	BACTERICIDAL-CHLOROEREMOMYCIN_METABOLISM	cepF|oxyB->PGPT0009710	1
NEUTRALIZING_BIOTIC_STRESS	BACTERICIDAL_COMPOUNDS|ANTIBIOTICS	BACTERICIDAL-ERYTHROMYCIN_METABOLISM	eryF->PGPT0010845	1
NEUTRALIZING_BIOTIC_STRESS	BACTERICIDAL_COMPOUNDS|ANTIBIOTICS	BACTERICIDAL-MEGALOMYCIN_METABOLISM	megY->PGPT0010985	1
NEUTRALIZING_BIOTIC_STRESS	BACTERICIDAL_COMPOUNDS|ANTIBIOTICS	BACTERICIDAL-NOCARDICIN_A-D_METABOLISM	nocN|hmo->PGPT0011050	1
NEUTRALIZING_BIOTIC_STRESS	BACTERICIDAL_COMPOUNDS|ANTIBIOTICS	BACTERICIDAL-PRODIGIOSIN_METABOLISM	ymfI|fabG|efpI->PGPT0003180	12
NEUTRALIZING_BIOTIC_STRESS	BACTERICIDAL_COMPOUNDS|ANTIBIOTICS	BACTERICIDAL-RIBOSTAMYCIN_METABOLISM	btrE->PGPT0009865	1
NEUTRALIZING_BIOTIC_STRESS	BACTERICIDAL_COMPOUNDS|ANTIBIOTICS	BACTERICIDAL-ROSEOFLAVIN_METABOLISM	rosB->PGPT0011460	1
NEUTRALIZING_BIOTIC_STRESS	BACTERICIDAL_COMPOUNDS|ANTIBIOTICS	BACTERICIDAL-SIDEROMYCINS|MICROCINS	yejF->PGPT0011640	1
NEUTRALIZING_BIOTIC_STRESS	BACTERICIDAL_COMPOUNDS|ANTIBIOTICS	BACTERICIDAL-SPERMIDINE|PUTRESCINE_METABOLISM	gsp->PGPT0007755	1
NEUTRALIZING_BIOTIC_STRESS	BACTERICIDAL_COMPOUNDS|ANTIBIOTICS	BACTERICIDAL-SPERMIDINE|PUTRESCINE_METABOLISM	paiA->PGPT0007785	1
NEUTRALIZING_BIOTIC_STRESS	BACTERICIDAL_COMPOUNDS|ANTIBIOTICS	BACTERICIDAL-SPERMIDINE|PUTRESCINE_METABOLISM	potA->PGPT0007840	1
NEUTRALIZING_BIOTIC_STRESS	BACTERICIDAL_COMPOUNDS|ANTIBIOTICS	BACTERICIDAL-SPERMIDINE|PUTRESCINE_METABOLISM	potB->PGPT0007835	1
NEUTRALIZING_BIOTIC_STRESS	BACTERICIDAL_COMPOUNDS|ANTIBIOTICS	BACTERICIDAL-SPERMIDINE|PUTRESCINE_METABOLISM	potC->PGPT0007830	1
NEUTRALIZING_BIOTIC_STRESS	BACTERICIDAL_COMPOUNDS|ANTIBIOTICS	BACTERICIDAL-SPERMIDINE|PUTRESCINE_METABOLISM	speB->PGPT0007775	1
NEUTRALIZING_BIOTIC_STRESS	BACTERICIDAL_COMPOUNDS|ANTIBIOTICS	BACTERICIDAL-SPERMIDINE|PUTRESCINE_METABOLISM	speC|speF|ODC1->PGPT0007765	1
NEUTRALIZING_BIOTIC_STRESS	BACTERICIDAL_COMPOUNDS|ANTIBIOTICS	BACTERICIDAL-SPERMIDINE|PUTRESCINE_METABOLISM	speG->PGPT0007790	2
NEUTRALIZING_BIOTIC_STRESS	BACTERICIDAL_COMPOUNDS|ANTIBIOTICS	BACTERICIDAL-SPERMIDINE|PUTRESCINE_METABOLISM	spuC->PGPT0007865	1
NEUTRALIZING_BIOTIC_STRESS	BACTERICIDAL_COMPOUNDS|ANTIBIOTICS	BACTERICIDAL-TOXOFLAVIN_METABOLISM	ribD->PGPT0008555	2
NEUTRALIZING_BIOTIC_STRESS	BACTERICIDAL_COMPOUNDS|ANTIBIOTICS	BACTERICIDAL-TYPE_II_POLYKETIDE-ACTINORHODIN|MEDERMYCIN|DIHYDROKALAFUNGIN_METABOLISM	actIV->PGPT0010265	1
NEUTRALIZING_BIOTIC_STRESS	BACTERICIDAL_COMPOUNDS|ANTIBIOTICS	BACTERICIDAL-TYPE_II_POLYKETIDE-ACTINORHODIN|MEDERMYCIN|DIHYDROKALAFUNGIN_METABOLISM	actVI4->PGPT0010290	1
NEUTRALIZING_BIOTIC_STRESS	BACTERICIDAL_COMPOUNDS|ANTIBIOTICS	BACTERICIDAL-TYPE_II_POLYKETIDE-AKLAVINONE-ACLACINOMYCIN_METABOLISM	rdmC->PGPT0010490	1
NEUTRALIZING_BIOTIC_STRESS	BACTERICIDAL_COMPOUNDS|ANTIBIOTICS	BACTERICIDAL-TYPE_II_POLYKETIDE-AKLAVINONE-RHODOMYCIN_METABOLISM	rdmC->PGPT0010490	1
NEUTRALIZING_BIOTIC_STRESS	BACTERICIDAL_COMPOUNDS|ANTIBIOTICS	BACTERICIDAL-TYPE_II_POLYKETIDE-OXY-|CHLOR-|TETRACYCLINE_METABOLISM	otrA|tetM|tetO->PGPT0010355	2
NEUTRALIZING_BIOTIC_STRESS	BACTERICIDAL_COMPOUNDS|ANTIBIOTICS	BACTERICIDAL-TYPE_II_POLYKETIDE-OXY-|CHLOR-|TETRACYCLINE_METABOLISM	otrB|tcr->PGPT0010360	2
NEUTRALIZING_BIOTIC_STRESS	BACTERICIDAL_COMPOUNDS|ANTIBIOTICS	BACTERICIDAL-TYPE_II_POLYKETIDE-OXY-|CHLOR-|TETRACYCLINE_METABOLISM	oxyQ->PGPT0010335	1
NEUTRALIZING_BIOTIC_STRESS	BIOTIC_STRESS_RESISTANCE-PHENAZINE_DERIVATES	BIOTIC_STRESS_RESISTANCE-PHENAZINE-1-CARBOXYLIC_ACID_BIOSYNTHESIS	3_deoxy_7_phosphoheptulonate_synthase|aroF|aroG|aroH->PGPT0012920	1
NEUTRALIZING_BIOTIC_STRESS	BIOTIC_STRESS_RESISTANCE-PHENAZINE_DERIVATES	BIOTIC_STRESS_RESISTANCE-PHENAZINE-1-CARBOXYLIC_ACID_BIOSYNTHESIS	aroA->PGPT0012865	2
NEUTRALIZING_BIOTIC_STRESS	BIOTIC_STRESS_RESISTANCE-PHENAZINE_DERIVATES	BIOTIC_STRESS_RESISTANCE-PHENAZINE-1-CARBOXYLIC_ACID_BIOSYNTHESIS	aroB->PGPT0012875	1
NEUTRALIZING_BIOTIC_STRESS	BIOTIC_STRESS_RESISTANCE-PHENAZINE_DERIVATES	BIOTIC_STRESS_RESISTANCE-PHENAZINE-1-CARBOXYLIC_ACID_BIOSYNTHESIS	aroE->PGPT0012890	2
NEUTRALIZING_BIOTIC_STRESS	BIOTIC_STRESS_RESISTANCE-PHENAZINE_DERIVATES	BIOTIC_STRESS_RESISTANCE-PHENAZINE-1-CARBOXYLIC_ACID_BIOSYNTHESIS	aroF->PGPT0012910	2
NEUTRALIZING_BIOTIC_STRESS	BIOTIC_STRESS_RESISTANCE-PHENAZINE_DERIVATES	BIOTIC_STRESS_RESISTANCE-PHENAZINE-1-CARBOXYLIC_ACID_BIOSYNTHESIS	aroL|aroK->PGPT0012900	1
NEUTRALIZING_BIOTIC_STRESS	BIOTIC_STRESS_RESISTANCE-PHENAZINE_DERIVATES	BIOTIC_STRESS_RESISTANCE-PHENAZINE-1-CARBOXYLIC_ACID_BIOSYNTHESIS	aroQ|qutE->PGPT0012905	1
NEUTRALIZING_BIOTIC_STRESS	BIOTIC_STRESS_RESISTANCE-PHENAZINE_DERIVATES	BIOTIC_STRESS_RESISTANCE-PHENAZINE_BIOSYNTHESIS	phzE->PGPT0012800	1
NEUTRALIZING_BIOTIC_STRESS	BIOTIC_STRESS_RESISTANCE-PHENAZINE_DERIVATES	BIOTIC_STRESS_RESISTANCE-PHENAZINE_BIOSYNTHESIS	trpE|phnA->PGPT0007095	2
NEUTRALIZING_BIOTIC_STRESS	BIOTIC_STRESS_RESISTANCE-PHENAZINE_DERIVATES	BIOTIC_STRESS_RESISTANCE-PHENAZINE_BIOSYNTHESIS	trpG|phnB->PGPT0007105	2
NEUTRALIZING_BIOTIC_STRESS	BIOTIC_STRESS_RESISTANCE-PHENAZINE_DERIVATES	BIOTIC_STRESS_RESISTANCE-PHENAZINE_BIOSYNTHESIS	yddE->PGPT0012850	1
NEUTRALIZING_BIOTIC_STRESS	BIOTIC_STRESS_RESISTANCE-VOLATILES	BIOTIC_STRESS_RESISTANCE-ACETOIN|2|3-BUTANEDIOL_VOLATILE_BIOSYNTHESIS	aceF|pdhC->PGPT0001390	2
NEUTRALIZING_BIOTIC_STRESS	BIOTIC_STRESS_RESISTANCE-VOLATILES	BIOTIC_STRESS_RESISTANCE-ACETOIN|2|3-BUTANEDIOL_VOLATILE_BIOSYNTHESIS	acoR->PGPT0001030	2
NEUTRALIZING_BIOTIC_STRESS	BIOTIC_STRESS_RESISTANCE-VOLATILES	BIOTIC_STRESS_RESISTANCE-ACETOIN|2|3-BUTANEDIOL_VOLATILE_BIOSYNTHESIS	acuB->PGPT0008220	1
NEUTRALIZING_BIOTIC_STRESS	BIOTIC_STRESS_RESISTANCE-VOLATILES	BIOTIC_STRESS_RESISTANCE-ACETOIN|2|3-BUTANEDIOL_VOLATILE_BIOSYNTHESIS	acuC->PGPT0008225	1
NEUTRALIZING_BIOTIC_STRESS	BIOTIC_STRESS_RESISTANCE-VOLATILES	BIOTIC_STRESS_RESISTANCE-ACETOIN|2|3-BUTANEDIOL_VOLATILE_BIOSYNTHESIS	budB|ilvK|alsS|ilvB|ilvG|ilvI->PGPT0008185	2
NEUTRALIZING_BIOTIC_STRESS	BIOTIC_STRESS_RESISTANCE-VOLATILES	BIOTIC_STRESS_RESISTANCE-ACETOIN|2|3-BUTANEDIOL_VOLATILE_BIOSYNTHESIS	budC->PGPT0008190	1
NEUTRALIZING_BIOTIC_STRESS	BIOTIC_STRESS_RESISTANCE-VOLATILES	BIOTIC_STRESS_RESISTANCE-ACETOIN|2|3-BUTANEDIOL_VOLATILE_BIOSYNTHESIS	ilvH|ilvN->PGPT0008205	1
NEUTRALIZING_BIOTIC_STRESS	BIOTIC_STRESS_RESISTANCE-VOLATILES	BIOTIC_STRESS_RESISTANCE-ACETOIN|2|3-BUTANEDIOL_VOLATILE_BIOSYNTHESIS	lpd|pdhD->PGPT0001380	3
NEUTRALIZING_BIOTIC_STRESS	BIOTIC_STRESS_RESISTANCE-VOLATILES	BIOTIC_STRESS_RESISTANCE-ALCOHOL|KETONE_VOLATILE_METABOLISM	bdh->PGPT0008310	1
NEUTRALIZING_BIOTIC_STRESS	BIOTIC_STRESS_RESISTANCE-VOLATILES	BIOTIC_STRESS_RESISTANCE-ALCOHOL|KETONE_VOLATILE_METABOLISM	hmgL->PGPT0008315	1
NEUTRALIZING_BIOTIC_STRESS	BIOTIC_STRESS_RESISTANCE-VOLATILES	BIOTIC_STRESS_RESISTANCE-ALCOHOL|KETONE_VOLATILE_METABOLISM	scoA->PGPT0008325	1
NEUTRALIZING_BIOTIC_STRESS	BIOTIC_STRESS_RESISTANCE-VOLATILES	BIOTIC_STRESS_RESISTANCE-ALCOHOL|KETONE_VOLATILE_METABOLISM	scoB->PGPT0008330	1
NEUTRALIZING_BIOTIC_STRESS	BIOTIC_STRESS_RESISTANCE-VOLATILES	BIOTIC_STRESS_RESISTANCE-VOLATILE_RELATED_FATTY_ACID_METABOLISM	accA->PGPT0001695	1
NEUTRALIZING_BIOTIC_STRESS	BIOTIC_STRESS_RESISTANCE-VOLATILES	BIOTIC_STRESS_RESISTANCE-VOLATILE_RELATED_FATTY_ACID_METABOLISM	accD->PGPT0008345	1
NEUTRALIZING_BIOTIC_STRESS	BIOTIC_STRESS_RESISTANCE-VOLATILES	BIOTIC_STRESS_RESISTANCE-VOLATILE_RELATED_FATTY_ACID_METABOLISM	acd->PGPT0008385	7
NEUTRALIZING_BIOTIC_STRESS	BIOTIC_STRESS_RESISTANCE-VOLATILES	BIOTIC_STRESS_RESISTANCE-VOLATILE_RELATED_FATTY_ACID_METABOLISM	fadD->PGPT0008380	14
NEUTRALIZING_BIOTIC_STRESS	BIOTIC_STRESS_RESISTANCE-VOLATILES	BIOTIC_STRESS_RESISTANCE-VOLATILE_RELATED_FATTY_ACID_METABOLISM	ymfI|fabG|efpI->PGPT0003180	12
NEUTRALIZING_BIOTIC_STRESS	FUNGICIDAL_COMPOUNDS|ANTIBIOTICS	FUNGICIDAL-ANSAMITOCIN_P-3_METABOLISM	asm17->PGPT0011950	2
NEUTRALIZING_BIOTIC_STRESS	FUNGICIDAL_COMPOUNDS|ANTIBIOTICS	FUNGICIDAL-ANSAMITOCIN|RIFAMYCIN_METABOLISM	rifM|asm45->PGPT0011190	1
NEUTRALIZING_BIOTIC_STRESS	FUNGICIDAL_COMPOUNDS|ANTIBIOTICS	FUNGICIDAL-ANSAMITOCIN|RIFAMYCIN_METABOLISM	tktA|tktB->PGPT0011200	1
NEUTRALIZING_BIOTIC_STRESS	FUNGICIDAL_COMPOUNDS|ANTIBIOTICS	FUNGICIDAL-CHITINOLYTIC_ACTIVITIES	nagZ->PGPT0012175	1
NEUTRALIZING_BIOTIC_STRESS	FUNGICIDAL_COMPOUNDS|ANTIBIOTICS	FUNGICIDAL-CHITOSAN_DEGRADATION	csxA->PGPT0019000	1
NEUTRALIZING_BIOTIC_STRESS	FUNGICIDAL_COMPOUNDS|ANTIBIOTICS	FUNGICIDAL-MOTILITY-MEDIATED_DEFENSE_SIGNALLING	lysS->PGPT0012225	1
NEUTRALIZING_BIOTIC_STRESS	FUNGICIDAL_COMPOUNDS|ANTIBIOTICS	FUNGICIDAL-MOTILITY-MEDIATED_DEFENSE_SIGNALLING	speC|speF|ODC1->PGPT0007765 1	1
NEUTRALIZING_BIOTIC_STRESS	FUNGICIDAL_COMPOUNDS|ANTIBIOTICS	FUNGICIDAL-MOTILITY-MEDIATED_DEFENSE_SIGNALLING	yajQ->PGPT0012210	1
NEUTRALIZING_BIOTIC_STRESS	FUNGICIDAL_COMPOUNDS|ANTIBIOTICS	FUNGICIDAL-MOTILITY-MEDIATED_DEFENSE_SIGNALLING	ybgC->PGPT0001850	4
NEUTRALIZING_BIOTIC_STRESS	FUNGICIDAL_COMPOUNDS|ANTIBIOTICS	FUNGICIDAL-POLYENE_AMPHOTERICIN_B_METABOLISM	amphORF1->PGPT0031940	1
NEUTRALIZING_BIOTIC_STRESS	FUNGICIDAL_COMPOUNDS|ANTIBIOTICS	FUNGICIDAL-PUROMYCIN_METABOLISM	pur3->PGPT0012270	1
NEUTRALIZING_BIOTIC_STRESS	FUNGICIDAL_COMPOUNDS|ANTIBIOTICS	FUNGICIDAL-STAUROSPORIN_METABOLISM	staMA->PGPT0012105	1
NEUTRALIZING_BIOTIC_STRESS	FUNGICIDAL_COMPOUNDS|ANTIBIOTICS	FUNGICIDAL-TOXOFLAVIN_METABOLISM	ribD->PGPT0008555	2
NEUTRALIZING_BIOTIC_STRESS	INSECTICIDAL_COMPOUNDS	INSECTICIDAL-GAMMA-AMINOBUTYRIC_ACID_BIOSYNTHESIS	gabP->PGPT0007665	1
NEUTRALIZING_BIOTIC_STRESS	INSECTICIDAL_COMPOUNDS	INSECTICIDAL-GAMMA-AMINOBUTYRIC_ACID_BIOSYNTHESIS	gabT->PGPT0007660	1
NEUTRALIZING_BIOTIC_STRESS	OTHER_BIOTIC_STRESS_RESISTANCE_GENES	BIOTIC_STRESS_RESISTANCE-BACILYSIN_METABOLISM	degU->PGPT0012750	3
NEUTRALIZING_BIOTIC_STRESS	OTHER_BIOTIC_STRESS_RESISTANCE_GENES	BIOTIC_STRESS_RESISTANCE-BACILYSIN_METABOLISM	hemQ->PGPT0008490	1
NEUTRALIZING_BIOTIC_STRESS	TUMORICIDAL_COMPOUNDS	TUMORICIDAL-ANSAMITOCIN_P-3_METABOLISM	asm17->PGPT0011950	2
NEUTRALIZING_BIOTIC_STRESS	TUMORICIDAL_COMPOUNDS	TUMORICIDAL-TYPE_II_POLYKETIDE-AKLAVINONE-ACLACINOMYCIN_METABOLISM	rdmC->PGPT0010490	1
UNIVERSAL_STRESS_RESPONSE	STRESS_SIGNALLING_PROTEINS	OTHER_STRESS_RESPONSE_PROTEINS	aldH|dhaS->PGPT0006875	4
UNIVERSAL_STRESS_RESPONSE	STRESS_SIGNALLING_PROTEINS	OTHER_STRESS_RESPONSE_PROTEINS	csbC->PGPT0015023	1
UNIVERSAL_STRESS_RESPONSE	STRESS_SIGNALLING_PROTEINS	OTHER_STRESS_RESPONSE_PROTEINS	dps|dpsA->PGPT0004055	1
UNIVERSAL_STRESS_RESPONSE	STRESS_SIGNALLING_PROTEINS	OTHER_STRESS_RESPONSE_PROTEINS	gabD->PGPT0001580	3
UNIVERSAL_STRESS_RESPONSE	STRESS_SIGNALLING_PROTEINS	OTHER_STRESS_RESPONSE_PROTEINS	ispD->PGPT0007590	2
UNIVERSAL_STRESS_RESPONSE	STRESS_SIGNALLING_PROTEINS	OTHER_STRESS_RESPONSE_PROTEINS	ispF->PGPT0007595	1
UNIVERSAL_STRESS_RESPONSE	STRESS_SIGNALLING_PROTEINS	OTHER_STRESS_RESPONSE_PROTEINS	nhaX->PGPT0015026	2
UNIVERSAL_STRESS_RESPONSE	STRESS_SIGNALLING_PROTEINS	OTHER_STRESS_RESPONSE_PROTEINS	pyrF->PGPT0014965	1
UNIVERSAL_STRESS_RESPONSE	STRESS_SIGNALLING_PROTEINS	OTHER_STRESS_RESPONSE_PROTEINS	sigM|rpoE->PGPT0015025	4
UNIVERSAL_STRESS_RESPONSE	STRESS_SIGNALLING_PROTEINS	OTHER_STRESS_RESPONSE_PROTEINS	uspA->PGPT0014970	1
UNIVERSAL_STRESS_RESPONSE	STRESS_SIGNALLING_PROTEINS	OTHER_STRESS_RESPONSE_PROTEINS	yfhM->PGPT0015015	1
UNIVERSAL_STRESS_RESPONSE	STRESS_SIGNALLING_PROTEINS	OTHER_STRESS_RESPONSE_PROTEINS	yfkH->PGPT0014525	5
UNIVERSAL_STRESS_RESPONSE	STRESS_SIGNALLING_PROTEINS	OTHER_STRESS_RESPONSE_PROTEINS	yfkM|pfpI|yraA->PGPT0015010	1
UNIVERSAL_STRESS_RESPONSE	STRESS_SIGNALLING_PROTEINS	STRESS_SIGNAL-AMINO_ACID_STARVATION_RESPONSE	dks->PGPT0014560	4
UNIVERSAL_STRESS_RESPONSE	STRESS_SIGNALLING_PROTEINS	STRESS_SIGNAL-AMINO_ACID_STARVATION_RESPONSE	rpoS->PGPT0014685	1
UNIVERSAL_STRESS_RESPONSE	STRESS_SIGNALLING_PROTEINS	STRESS_SIGNAL-CARBOHYDRATE_STARVATION_RESPONSE	clp|crp->PGPT0015075	1
UNIVERSAL_STRESS_RESPONSE	STRESS_SIGNALLING_PROTEINS	STRESS_SIGNAL-CARBON_STARVATION_RESPONSE	cstA->PGPT0015060	1
UNIVERSAL_STRESS_RESPONSE	STRESS_SIGNALLING_PROTEINS	STRESS_SIGNAL-CARBON_STARVATION_RESPONSE	gacA|uvrY|varA->PGPT0012935	1
UNIVERSAL_STRESS_RESPONSE	STRESS_SIGNALLING_PROTEINS	STRESS_SIGNAL-CELL_GROWTH_SIGNALLING	dnaA->PGPT0014800	1
UNIVERSAL_STRESS_RESPONSE	STRESS_SIGNALLING_PROTEINS	STRESS_SIGNAL-CELL_GROWTH_SIGNALLING	ftsW|spoVE->PGPT0014810	2
UNIVERSAL_STRESS_RESPONSE	STRESS_SIGNALLING_PROTEINS	STRESS_SIGNAL-CELL_GROWTH_SIGNALLING	gpsB->PGPT0014806	1
UNIVERSAL_STRESS_RESPONSE	STRESS_SIGNALLING_PROTEINS	STRESS_SIGNAL-CHAPERONE|PROTEASES	clpX->PGPT0014600	1
UNIVERSAL_STRESS_RESPONSE	STRESS_SIGNALLING_PROTEINS	STRESS_SIGNAL-CHAPERONE|PROTEASES	degP|htrA->PGPT0015105	1
UNIVERSAL_STRESS_RESPONSE	STRESS_SIGNALLING_PROTEINS	STRESS_SIGNAL-CHAPERONE|PROTEASES	groEL|mopA->PGPT0014570	2
UNIVERSAL_STRESS_RESPONSE	STRESS_SIGNALLING_PROTEINS	STRESS_SIGNAL-CHAPERONE|PROTEASES	ppiA->PGPT0015110	1
UNIVERSAL_STRESS_RESPONSE	STRESS_SIGNALLING_PROTEINS	STRESS_SIGNAL-DNA_DAMAGE_DEFENSE|REPAIR	dinB->PGPT0014881	4
UNIVERSAL_STRESS_RESPONSE	STRESS_SIGNALLING_PROTEINS	STRESS_SIGNAL-DNA_DAMAGE_DEFENSE|REPAIR	dks->PGPT0014560	4
UNIVERSAL_STRESS_RESPONSE	STRESS_SIGNALLING_PROTEINS	STRESS_SIGNAL-DNA_DAMAGE_DEFENSE|REPAIR	dps|dpsA->PGPT0004055	1
UNIVERSAL_STRESS_RESPONSE	STRESS_SIGNALLING_PROTEINS	STRESS_SIGNAL-DNA_DAMAGE_DEFENSE|REPAIR	lexA->PGPT0014895	1
UNIVERSAL_STRESS_RESPONSE	STRESS_SIGNALLING_PROTEINS	STRESS_SIGNAL-DNA_DAMAGE_DEFENSE|REPAIR	ligD->PGPT0014910	3
UNIVERSAL_STRESS_RESPONSE	STRESS_SIGNALLING_PROTEINS	STRESS_SIGNAL-DNA_DAMAGE_DEFENSE|REPAIR	radA->PGPT0014905	1
UNIVERSAL_STRESS_RESPONSE	STRESS_SIGNALLING_PROTEINS	STRESS_SIGNAL-DNA_DAMAGE_DEFENSE|REPAIR	recA->PGPT0007235	1
UNIVERSAL_STRESS_RESPONSE	STRESS_SIGNALLING_PROTEINS	STRESS_SIGNAL-DNA_DAMAGE_DEFENSE|REPAIR	uvrA->PGPT0014915	2
UNIVERSAL_STRESS_RESPONSE	STRESS_SIGNALLING_PROTEINS	STRESS_SIGNAL-DNA_DAMAGE_DEFENSE|REPAIR	uvrB->PGPT0014920	1
UNIVERSAL_STRESS_RESPONSE	STRESS_SIGNALLING_PROTEINS	STRESS_SIGNAL-DNA_DAMAGE_DEFENSE|REPAIR	uvrC->PGPT0014925	1
UNIVERSAL_STRESS_RESPONSE	STRESS_SIGNALLING_PROTEINS	STRESS_SIGNAL-DNA_DAMAGE_DEFENSE|REPAIR	yxlJ|aag->PGPT0014885	1
UNIVERSAL_STRESS_RESPONSE	STRESS_SIGNALLING_PROTEINS	STRESS_SIGNAL-ENVELOPE_STRESS_RESPONSE	baeS->PGPT0003985	1
UNIVERSAL_STRESS_RESPONSE	STRESS_SIGNALLING_PROTEINS	STRESS_SIGNAL-ENVELOPE_STRESS_RESPONSE	gtaB|UGP2|galU|galF->PGPT0014875	1
UNIVERSAL_STRESS_RESPONSE	STRESS_SIGNALLING_PROTEINS	STRESS_SIGNAL-ENVELOPE_STRESS_RESPONSE	liaR->PGPT0014870	5
UNIVERSAL_STRESS_RESPONSE	STRESS_SIGNALLING_PROTEINS	STRESS_SIGNAL-MUTAGENESIS_BY_DNA_POLYMERASES	dinB->PGPT0014881	4
UNIVERSAL_STRESS_RESPONSE	STRESS_SIGNALLING_PROTEINS	STRESS_SIGNAL-PHOSPHATE_STARVATION_RESPONSE	phoH->PGPT0002700	1
UNIVERSAL_STRESS_RESPONSE	STRESS_SIGNALLING_PROTEINS	STRESS_SIGNAL-POLYHYDROXYBUTYRATE_PRODUCTION	phbC|phaC->PGPT0014740	2
UNIVERSAL_STRESS_RESPONSE	STRESS_SIGNALLING_PROTEINS	STRESS_SIGNAL-SPORULATION_SIGNALLING	disA->PGPT0014770	2
UNIVERSAL_STRESS_RESPONSE	STRESS_SIGNALLING_PROTEINS	STRESS_SIGNAL-STRINGENT_STRESS_RESPONSE	ydeB|carD->PGPT0014830	1
UNIVERSAL_STRESS_RESPONSE	STRESS_SIGNALLING_PROTEINS	STRESS_SIGNAL-TRANSCRIPTIONAL_REGULATION	arsC->PGPT0004715	3
UNIVERSAL_STRESS_RESPONSE	STRESS_SIGNALLING_PROTEINS	STRESS_SIGNAL-TRANSCRIPTIONAL_REGULATION	rcdA->PGPT0014935	1
UNIVERSAL_STRESS_RESPONSE	STRESS_SIGNALLING_PROTEINS	STRESS_SIGNAL-TRANSCRIPTIONAL_REGULATION	rpoE|sigW->PGPT0014960	14
UNIVERSAL_STRESS_RESPONSE	STRESS_SIGNALLING_PROTEINS	STRESS_SIGNAL-TRANSCRIPTIONAL_REGULATION	rsbV->PGPT0014350	2
UNIVERSAL_STRESS_RESPONSE	STRESS_SIGNALLING_PROTEINS	STRESS_SIGNAL-TRANSCRIPTIONAL_REGULATION	rsbW->PGPT0014950	2
UNIVERSAL_STRESS_RESPONSE	STRESS_SIGNALLING_PROTEINS	STRESS_SIGNAL-TRANSCRIPTIONAL_REGULATION	yozG->PGPT0014940	1
UNIVERSAL_STRESS_RESPONSE	STRESS_SIGNALLING_PROTEINS	STRESS_SIGNAL-TRANSCRIPTIONAL_REGULATION	ypdC->PGPT0014658	2

## Sheet: DSM_12652
Table S4. Stress envinronmental genes of Nocardioides aurantiacus DSM 12652T
Traits		Gene functions	Gene names	Gene copy
FLUORIDE_DETOXIFICATION	FLUORIDE_RESISTANCE	FLUORIDE_RESISTANCE-FLUORIDE_TRANSPORT	crcB->PGPT0004985	2
HEAVY_METAL_DETOXIFICATION	HEAVY_METAL_ANTIMONY_RESISTANCE	ANTIMONY_RESISTANCE-ANTIMONY_TRANSPORT	glpF|pduF->PGPT0004760	1
HEAVY_METAL_DETOXIFICATION	HEAVY_METAL_ANTIMONY_RESISTANCE	ANTIMONY_RESISTANCE-PUTATIVE_PST-PHO-PIT_TRANSPORT_SYSTEM	pstA->PGPT0002610	1
HEAVY_METAL_DETOXIFICATION	HEAVY_METAL_ANTIMONY_RESISTANCE	ANTIMONY_RESISTANCE-PUTATIVE_PST-PHO-PIT_TRANSPORT_SYSTEM	pstB|phoT->PGPT0002615	1
HEAVY_METAL_DETOXIFICATION	HEAVY_METAL_ANTIMONY_RESISTANCE	ANTIMONY_RESISTANCE-PUTATIVE_PST-PHO-PIT_TRANSPORT_SYSTEM	pstC|phoW->PGPT0002620	1
HEAVY_METAL_DETOXIFICATION	HEAVY_METAL_ANTIMONY_RESISTANCE	ANTIMONY_RESISTANCE-PUTATIVE_PST-PHO-PIT_TRANSPORT_SYSTEM	pstS|phoS->PGPT0002625	1
HEAVY_METAL_DETOXIFICATION	HEAVY_METAL_ANTIMONY_RESISTANCE	ANTIMONY_RESISTANCE_SYSTEM	arsA->PGPT0004700	1
HEAVY_METAL_DETOXIFICATION	HEAVY_METAL_ANTIMONY_RESISTANCE	ANTIMONY_RESISTANCE_SYSTEM	arsB|arsenical_pump_membrane_protein->PGPT0004710	1
HEAVY_METAL_DETOXIFICATION	HEAVY_METAL_ANTIMONY_RESISTANCE	ANTIMONY_RESISTANCE_SYSTEM	arsB|arsenite_transporter->PGPT0004705	2
HEAVY_METAL_DETOXIFICATION	HEAVY_METAL_ANTIMONY_RESISTANCE	ANTIMONY_RESISTANCE_SYSTEM	arsC->PGPT0004715	1
HEAVY_METAL_DETOXIFICATION	HEAVY_METAL_ANTIMONY_RESISTANCE	ANTIMONY_RESISTANCE_SYSTEM	arsR->PGPT0004735	1
HEAVY_METAL_DETOXIFICATION	HEAVY_METAL_ARSENIC_RESISTANCE	ARSENIC_RESISTANCE-ARSENIC_TRANSPORT	aqpZ->PGPT0004755	1
HEAVY_METAL_DETOXIFICATION	HEAVY_METAL_ARSENIC_RESISTANCE	ARSENIC_RESISTANCE-ARSENIC_TRANSPORT	glpF|pduF->PGPT0004760	1
HEAVY_METAL_DETOXIFICATION	HEAVY_METAL_ARSENIC_RESISTANCE	ARSENIC_RESISTANCE-ARSENITE_OXIDASE_SYSTEM_AOX	aoxS->PGPT0004750	3
HEAVY_METAL_DETOXIFICATION	HEAVY_METAL_ARSENIC_RESISTANCE	ARSENIC_RESISTANCE-PST-PHO-PIT_TRANSPORT_SYSTEM	phoU|phoY->PGPT0002630	2
HEAVY_METAL_DETOXIFICATION	HEAVY_METAL_ARSENIC_RESISTANCE	ARSENIC_RESISTANCE-PST-PHO-PIT_TRANSPORT_SYSTEM	pstA->PGPT0002610	1
HEAVY_METAL_DETOXIFICATION	HEAVY_METAL_ARSENIC_RESISTANCE	ARSENIC_RESISTANCE-PST-PHO-PIT_TRANSPORT_SYSTEM	pstB|phoT->PGPT0002615	1
HEAVY_METAL_DETOXIFICATION	HEAVY_METAL_ARSENIC_RESISTANCE	ARSENIC_RESISTANCE-PST-PHO-PIT_TRANSPORT_SYSTEM	pstC|phoW->PGPT0002620	1
HEAVY_METAL_DETOXIFICATION	HEAVY_METAL_ARSENIC_RESISTANCE	ARSENIC_RESISTANCE-PST-PHO-PIT_TRANSPORT_SYSTEM	pstS|phoS->PGPT0002625	1
HEAVY_METAL_DETOXIFICATION	HEAVY_METAL_ARSENIC_RESISTANCE	ARSENIC_RESISTANCE_SYSTEM	arsA->PGPT0004700	1
HEAVY_METAL_DETOXIFICATION	HEAVY_METAL_ARSENIC_RESISTANCE	ARSENIC_RESISTANCE_SYSTEM	arsB|arsenical_pump_membrane_protein->PGPT0004710	1
HEAVY_METAL_DETOXIFICATION	HEAVY_METAL_ARSENIC_RESISTANCE	ARSENIC_RESISTANCE_SYSTEM	arsB|arsenite_transporter->PGPT0004705	2
HEAVY_METAL_DETOXIFICATION	HEAVY_METAL_ARSENIC_RESISTANCE	ARSENIC_RESISTANCE_SYSTEM	arsC->PGPT0004715	1
HEAVY_METAL_DETOXIFICATION	HEAVY_METAL_ARSENIC_RESISTANCE	ARSENIC_RESISTANCE_SYSTEM	arsR->PGPT0004735	1
HEAVY_METAL_DETOXIFICATION	HEAVY_METAL_BISMUTH_RESISTANCE	BISMUTH_RESISTANCE-BISMUTH_HOMEOSTASIS	arsR->PGPT0004735	1
HEAVY_METAL_DETOXIFICATION	HEAVY_METAL_CADMIUM_RESISTANCE	CADMIUM_RESISTANCE-CADMIUM_HOMEOSTASIS	cmtR->PGPT0004390	1
HEAVY_METAL_DETOXIFICATION	HEAVY_METAL_CADMIUM_RESISTANCE	CADMIUM_RESISTANCE-CADMIUM_TRANSPORT	czcD|zitB|yrdO->PGPT0004255	2
HEAVY_METAL_DETOXIFICATION	HEAVY_METAL_CHROMATE_RESISTANCE	CHROMATE_RESISTANCE-CHR_TRANSPORT_SYSTEM	chrR->PGPT0004195	1
HEAVY_METAL_DETOXIFICATION	HEAVY_METAL_CHROMATE_RESISTANCE	CHROMATE_RESISTANCE-CHR_TRANSPORT_SYSTEM	chrS->PGPT0004196	1
HEAVY_METAL_DETOXIFICATION	HEAVY_METAL_COBALT_RESISTANCE	COBALT_RESISTANCE-CBI_TRANSPORT_SYSTEM	cbiM->PGPT0004460	1
HEAVY_METAL_DETOXIFICATION	HEAVY_METAL_COBALT_RESISTANCE	COBALT_RESISTANCE-CBI_TRANSPORT_SYSTEM	cbiO->PGPT0004455	1
HEAVY_METAL_DETOXIFICATION	HEAVY_METAL_COBALT_RESISTANCE	COBALT_RESISTANCE-CBI_TRANSPORT_SYSTEM	cbiQ->PGPT0004470	1
HEAVY_METAL_DETOXIFICATION	HEAVY_METAL_COBALT_RESISTANCE	COBALT_RESISTANCE-COBALT_HOMEOSTASIS	cbiA->PGPT0004605	1
HEAVY_METAL_DETOXIFICATION	HEAVY_METAL_COBALT_RESISTANCE	COBALT_RESISTANCE-COBALT_HOMEOSTASIS	cbiB|cobD->PGPT0004660	1
HEAVY_METAL_DETOXIFICATION	HEAVY_METAL_COBALT_RESISTANCE	COBALT_RESISTANCE-COBALT_HOMEOSTASIS	cbiC->PGPT0004610	1
HEAVY_METAL_DETOXIFICATION	HEAVY_METAL_COBALT_RESISTANCE	COBALT_RESISTANCE-COBALT_HOMEOSTASIS	cbiF->PGPT0004625	1
HEAVY_METAL_DETOXIFICATION	HEAVY_METAL_COBALT_RESISTANCE	COBALT_RESISTANCE-COBALT_HOMEOSTASIS	cbiJ->PGPT0004640	1
HEAVY_METAL_DETOXIFICATION	HEAVY_METAL_COBALT_RESISTANCE	COBALT_RESISTANCE-COBALT_HOMEOSTASIS	cobA|btuR->PGPT0004645	1
HEAVY_METAL_DETOXIFICATION	HEAVY_METAL_COBALT_RESISTANCE	COBALT_RESISTANCE-COBALT_HOMEOSTASIS	cobP|cobU->PGPT0004585	1
HEAVY_METAL_DETOXIFICATION	HEAVY_METAL_COBALT_RESISTANCE	COBALT_RESISTANCE-COBALT_HOMEOSTASIS	cobQ|cbiP->PGPT0004580	1
HEAVY_METAL_DETOXIFICATION	HEAVY_METAL_COBALT_RESISTANCE	COBALT_RESISTANCE-COBALT_HOMEOSTASIS	cobS|cobV->PGPT0004590	1
HEAVY_METAL_DETOXIFICATION	HEAVY_METAL_COBALT_RESISTANCE	COBALT_RESISTANCE-COBALT_HOMEOSTASIS	cobU|cobT->PGPT0004595	1
HEAVY_METAL_DETOXIFICATION	HEAVY_METAL_COBALT_RESISTANCE	COBALT_RESISTANCE-COBALT_HOMEOSTASIS	rhnA_cobC->PGPT0004575	2
HEAVY_METAL_DETOXIFICATION	HEAVY_METAL_COBALT_RESISTANCE	COBALT_RESISTANCE-COBALT_TRANSPORT	czcD|zitB|yrdO->PGPT0004255	2
HEAVY_METAL_DETOXIFICATION	HEAVY_METAL_COPPER_RESISTANCE	COPPER_RESISTANCE-COPPER_TRANSPORT	copA|ctpA->PGPT0004090	2
HEAVY_METAL_DETOXIFICATION	HEAVY_METAL_COPPER_RESISTANCE	COPPER_RESISTANCE-COPPER_TRANSPORT	cutC->PGPT0004085	1
HEAVY_METAL_DETOXIFICATION	HEAVY_METAL_COPPER_RESISTANCE	COPPER_RESISTANCE-RELATED_FUNCTIONS	csoR|ricR->PGPT0004175	2
HEAVY_METAL_DETOXIFICATION	HEAVY_METAL_COPPER_RESISTANCE	COPPER_RESISTANCE_MEDIATION	ATOX1|ATX1|copZ|golB->PGPT0004125	1
HEAVY_METAL_DETOXIFICATION	HEAVY_METAL_COPPER_RESISTANCE	COPPER_RESISTANCE_MEDIATION	cueR->PGPT0004135	1
HEAVY_METAL_DETOXIFICATION	HEAVY_METAL_COPPER_RESISTANCE	COPPER_RESISTANCE_MEDIATION	cusR|copR|silR->PGPT0004105	4
HEAVY_METAL_DETOXIFICATION	HEAVY_METAL_COPPER_RESISTANCE	COPPER_RESISTANCE_MEDIATION	cusS|copS|silS->PGPT0004100	3
HEAVY_METAL_DETOXIFICATION	HEAVY_METAL_COPPER_RESISTANCE	COPPER_RESISTANCE_MEDIATION	dps|dpsA->PGPT0004055	1
HEAVY_METAL_DETOXIFICATION	HEAVY_METAL_GOLD_RESISTANCE	GOLD_RESISTANCE-DELFTIBACTIN_METABOLISM	delftibactin_hydrolase_domain_protein->PGPT0004151	3
HEAVY_METAL_DETOXIFICATION	HEAVY_METAL_IRON_RESISTANCE	IRON_RESISTANCE-BACILLIBACTIN_METABOLISM	ymfI|fabG|efpI->PGPT0003180	8
HEAVY_METAL_DETOXIFICATION	HEAVY_METAL_IRON_RESISTANCE	IRON_RESISTANCE-BACILLIBACTIN_TRANSPORT	blt->PGPT0003185	1
HEAVY_METAL_DETOXIFICATION	HEAVY_METAL_IRON_RESISTANCE	IRON_RESISTANCE-BACILLIBACTIN_TRANSPORT	ydfK|yqgA->PGPT0003195	1
HEAVY_METAL_DETOXIFICATION	HEAVY_METAL_IRON_RESISTANCE	IRON_RESISTANCE-BACTERIOFERRITIN-ASSOCIATED_FERREDOXIN	bfd|yheA->PGPT0003975	1
HEAVY_METAL_DETOXIFICATION	HEAVY_METAL_IRON_RESISTANCE	IRON_RESISTANCE-COPROGEN_BIOSYNTHESIS	hemN|hemZ->PGPT0003200	1
HEAVY_METAL_DETOXIFICATION	HEAVY_METAL_IRON_RESISTANCE	IRON_RESISTANCE-ENTEROBACTIN|ENTEROCHELIN_METABOLISM	acrR|smeT->PGPT0003255	2
HEAVY_METAL_DETOXIFICATION	HEAVY_METAL_IRON_RESISTANCE	IRON_RESISTANCE-ENTEROBACTIN|ENTEROCHELIN_TRANSPORT	entS|ybdA|cbsS->PGPT0003290	2
HEAVY_METAL_DETOXIFICATION	HEAVY_METAL_IRON_RESISTANCE	IRON_RESISTANCE-ERYTHROCHELIN_TRANSPORT	etcF|ercF->PGPT0031350	1
HEAVY_METAL_DETOXIFICATION	HEAVY_METAL_IRON_RESISTANCE	IRON_RESISTANCE-ERYTHROCHELIN_TRANSPORT	etcG|ercG->PGPT0031355	1
HEAVY_METAL_DETOXIFICATION	HEAVY_METAL_IRON_RESISTANCE	IRON_RESISTANCE-ERYTHROCHELIN_TRANSPORT	etcK->PGPT0031365	1
HEAVY_METAL_DETOXIFICATION	HEAVY_METAL_IRON_RESISTANCE	IRON_RESISTANCE-EXPORT_SYSTEMS	ymfE->PGPT0003580	1
HEAVY_METAL_DETOXIFICATION	HEAVY_METAL_IRON_RESISTANCE	IRON_RESISTANCE-FERRICHROME|FERRIOXAMINE_METABOLISM	fhuR->PGPT0003316	1
HEAVY_METAL_DETOXIFICATION	HEAVY_METAL_IRON_RESISTANCE	IRON_RESISTANCE-FeuABC|YusV-TRANSPORT_COMPLEX	feuA|yvrC|ABC_FEV_S|fatB->PGPT0003765	2
HEAVY_METAL_DETOXIFICATION	HEAVY_METAL_IRON_RESISTANCE	IRON_RESISTANCE-FeuABC|YusV-TRANSPORT_COMPLEX	feuB|feuC|chuU|yfhA|hmuU|ABC_FEV_P|fatC|fatD->PGPT0003770	2
HEAVY_METAL_DETOXIFICATION	HEAVY_METAL_IRON_RESISTANCE	IRON_RESISTANCE-FeuABC|YusV-TRANSPORT_COMPLEX	yusV|ABC_FEV_A|feuD->PGPT0003760	3
HEAVY_METAL_DETOXIFICATION	HEAVY_METAL_IRON_RESISTANCE	IRON_RESISTANCE-Fmn|Dmk|Ppl|Ndh|Eet_SYSTEM	fmnA|ecfT->PGPT0004015	1
HEAVY_METAL_DETOXIFICATION	HEAVY_METAL_IRON_RESISTANCE	IRON_RESISTANCE-Fmn|Dmk|Ppl|Ndh|Eet_SYSTEM	ndh->PGPT0004020	1
HEAVY_METAL_DETOXIFICATION	HEAVY_METAL_IRON_RESISTANCE	IRON_RESISTANCE-FoxABCD	coxC|ctaE->PGPT0004035	1
HEAVY_METAL_DETOXIFICATION	HEAVY_METAL_IRON_RESISTANCE	IRON_RESISTANCE-FoxABCD	foxA|coxA|ctaD->PGPT0004025	1
HEAVY_METAL_DETOXIFICATION	HEAVY_METAL_IRON_RESISTANCE	IRON_RESISTANCE-FoxABCD	foxB|coxB|ctaC->PGPT0004030	1
HEAVY_METAL_DETOXIFICATION	HEAVY_METAL_IRON_RESISTANCE	IRON_RESISTANCE-HEMOPHORES-HEME|HEMIN_UTILISATION	mhuD|hmoB->PGPT0003635	1
HEAVY_METAL_DETOXIFICATION	HEAVY_METAL_IRON_RESISTANCE	IRON_RESISTANCE-HEMOPHORES-SIROHEME	cobA_hemD->PGPT0003670	1
HEAVY_METAL_DETOXIFICATION	HEAVY_METAL_IRON_RESISTANCE	IRON_RESISTANCE-HEMOPHORES-SIROHEME	cysG->PGPT0003690	1
HEAVY_METAL_DETOXIFICATION	HEAVY_METAL_IRON_RESISTANCE	IRON_RESISTANCE-HEMOPHORES-SIROHEME	hemA->PGPT0003650	1
HEAVY_METAL_DETOXIFICATION	HEAVY_METAL_IRON_RESISTANCE	IRON_RESISTANCE-HEMOPHORES-SIROHEME	hemB->PGPT0003655	1
HEAVY_METAL_DETOXIFICATION	HEAVY_METAL_IRON_RESISTANCE	IRON_RESISTANCE-HEMOPHORES-SIROHEME	hemC->PGPT0003660	1
HEAVY_METAL_DETOXIFICATION	HEAVY_METAL_IRON_RESISTANCE	IRON_RESISTANCE-HEMOPHORES-SIROHEME	hemD->PGPT0003665	1
HEAVY_METAL_DETOXIFICATION	HEAVY_METAL_IRON_RESISTANCE	IRON_RESISTANCE-HEMOPHORES-SIROHEME	hemL->PGPT0003680	1
HEAVY_METAL_DETOXIFICATION	HEAVY_METAL_IRON_RESISTANCE	IRON_RESISTANCE-IRON_UPTAKE_REGULATION	fur|furB|zur->PGPT0003880	3
HEAVY_METAL_DETOXIFICATION	HEAVY_METAL_IRON_RESISTANCE	IRON_RESISTANCE-IRON_UPTAKE_REGULATION	troR->PGPT0003890	1
HEAVY_METAL_DETOXIFICATION	HEAVY_METAL_IRON_RESISTANCE	IRON_RESISTANCE-LIPOIC_ACID_CHELATORS	lipA->PGPT0003935	1
HEAVY_METAL_DETOXIFICATION	HEAVY_METAL_IRON_RESISTANCE	IRON_RESISTANCE-RELATED_PROTEINS	dps|dpsA->PGPT0004055	1
HEAVY_METAL_DETOXIFICATION	HEAVY_METAL_IRON_RESISTANCE	IRON_RESISTANCE-RELATED_PROTEINS	ygjH->PGPT0004045	2
HEAVY_METAL_DETOXIFICATION	HEAVY_METAL_IRON_RESISTANCE	IRON_RESISTANCE-RELATED_PROTEINS-BaeSR_SYSTEM	baeS->PGPT0003985	1
HEAVY_METAL_DETOXIFICATION	HEAVY_METAL_IRON_RESISTANCE	IRON_RESISTANCE-RELATED_PROTEINS_FERRITIN	bfr->PGPT0003965	1
HEAVY_METAL_DETOXIFICATION	HEAVY_METAL_IRON_RESISTANCE	IRON_RESISTANCE-STAPHYLOFERRIN_A_TRANSPORT	sfaA|sfnaA->PGPT0003435	1
HEAVY_METAL_DETOXIFICATION	HEAVY_METAL_IRON_RESISTANCE	IRON_TRANSPORT-IRON_III_TRANSPORT_SYSTEM	afuA|fbpA->PGPT0003725	1
HEAVY_METAL_DETOXIFICATION	HEAVY_METAL_IRON_RESISTANCE	IRON_TRANSPORT-IRON_III_TRANSPORT_SYSTEM	afuB|fbpB->PGPT0003730	1
HEAVY_METAL_DETOXIFICATION	HEAVY_METAL_IRON_RESISTANCE	IRON_TRANSPORT-IRON_III_TRANSPORT_SYSTEM	afuC|fbpC->PGPT0003735	1
HEAVY_METAL_DETOXIFICATION	HEAVY_METAL_IRON_RESISTANCE	IRON_TRANSPORT-IRON_II_TRANSPORT_SYSTEM	efeB->PGPT0003720	2
HEAVY_METAL_DETOXIFICATION	HEAVY_METAL_IRON_RESISTANCE	IRON_TRANSPORT-IRON_II_TRANSPORT_SYSTEM	efeO->PGPT0003715	1
HEAVY_METAL_DETOXIFICATION	HEAVY_METAL_IRON_RESISTANCE	IRON_TRANSPORT-IRON_II_TRANSPORT_SYSTEM	efeU|FTR|FTH1->PGPT0003710	1
HEAVY_METAL_DETOXIFICATION	HEAVY_METAL_LEAD_RESISTANCE	LEAD_RESISTANCE-LEAD_HOMEOSTASIS	cmtR->PGPT0004390	1
HEAVY_METAL_DETOXIFICATION	HEAVY_METAL_LEAD_RESISTANCE	LEAD_RESISTANCE-PBR_TRANSPORT_SYSTEM	pbrB|pbrC->PGPT0004770	1
HEAVY_METAL_DETOXIFICATION	HEAVY_METAL_MANGANESE_RESISTANCE	MANGANESE_RESISTANCE-HOMEOSTASIS	troR->PGPT0003890	1
HEAVY_METAL_DETOXIFICATION	HEAVY_METAL_MANGANESE_RESISTANCE	MANGANESE_RESISTANCE-MNT_TRANSPORT_SYSTEM	mntH->PGPT0004370	1
HEAVY_METAL_DETOXIFICATION	HEAVY_METAL_NICKEL_RESISTANCE	NICKEL_RESISTANCE-CBI_TRANSPORT_SYSTEM	cbiM->PGPT0004460	1
HEAVY_METAL_DETOXIFICATION	HEAVY_METAL_NICKEL_RESISTANCE	NICKEL_RESISTANCE-CBI_TRANSPORT_SYSTEM	cbiO->PGPT0004455	1
HEAVY_METAL_DETOXIFICATION	HEAVY_METAL_NICKEL_RESISTANCE	NICKEL_RESISTANCE-CBI_TRANSPORT_SYSTEM	cbiQ->PGPT0004470	1
HEAVY_METAL_DETOXIFICATION	HEAVY_METAL_NICKEL_RESISTANCE	NICKEL_RESISTANCE-DDP_TRANSPORT_SYSTEM	ddpA|ABC_PE_S->PGPT0004430	2
HEAVY_METAL_DETOXIFICATION	HEAVY_METAL_NICKEL_RESISTANCE	NICKEL_RESISTANCE-DDP_TRANSPORT_SYSTEM	ddpB|appB->PGPT0004445	2
HEAVY_METAL_DETOXIFICATION	HEAVY_METAL_NICKEL_RESISTANCE	NICKEL_RESISTANCE-DDP_TRANSPORT_SYSTEM	ddpC|appC->PGPT0004450	2
HEAVY_METAL_DETOXIFICATION	HEAVY_METAL_NICKEL_RESISTANCE	NICKEL_RESISTANCE-DDP_TRANSPORT_SYSTEM	ddpD->PGPT0004435	1
HEAVY_METAL_DETOXIFICATION	HEAVY_METAL_NICKEL_RESISTANCE	NICKEL_RESISTANCE-DDP_TRANSPORT_SYSTEM	ddpF->PGPT0004440	2
HEAVY_METAL_DETOXIFICATION	HEAVY_METAL_SELENIUM_RESISTANCE	SELENIUM_RESISTANCE-SELENIUM_TRANSPORT	cysA->PGPT0002990	1
HEAVY_METAL_DETOXIFICATION	HEAVY_METAL_SELENIUM_RESISTANCE	SELENIUM_RESISTANCE-SELENIUM_TRANSPORT	dedA->PGPT0004890	1
HEAVY_METAL_DETOXIFICATION	HEAVY_METAL_TELLURIUM_RESISTANCE	HEAVY_METAL_TELLURIUM_RESISTANCE	TELLURIUM_RESISTANCE-TELLURIUM_TRANSPORTER->PGPT0001400	2
HEAVY_METAL_DETOXIFICATION	HEAVY_METAL_TELLURIUM_RESISTANCE	TELLURIUM_RESISTANCE-TER-SYSTEM	tehA->PGPT0004920	2
HEAVY_METAL_DETOXIFICATION	HEAVY_METAL_TELLURIUM_RESISTANCE	TELLURIUM_RESISTANCE-TER-SYSTEM	terC->PGPT0004905	3
HEAVY_METAL_DETOXIFICATION	HEAVY_METAL_ZINK_RESISTANCE	ZINK_RESISTANCE-ZINK-NICKEL_TRANSPORT	czcD|zitB|yrdO->PGPT0004255	2
HEAVY_METAL_DETOXIFICATION	HEAVY_METAL_ZINK_RESISTANCE	ZINK_RESISTANCE-ZINK_HOMEOSTASIS	czrA|yozA->PGPT0004305	1
HEAVY_METAL_DETOXIFICATION	HEAVY_METAL_ZINK_RESISTANCE	ZINK_RESISTANCE-ZINK|IRON-TRANSPORT	fieF->PGPT0003831	1
HEAVY_METAL_DETOXIFICATION	HEAVY_METAL_ZINK_RESISTANCE	ZINK_RESISTANCE-ZNU_TRANSPORT_SYSTEM	znuA->PGPT0004220	1
HEAVY_METAL_DETOXIFICATION	HEAVY_METAL_ZINK_RESISTANCE	ZINK_RESISTANCE-ZNU_TRANSPORT_SYSTEM	znuB->PGPT0004225	1
HEAVY_METAL_DETOXIFICATION	HEAVY_METAL_ZINK_RESISTANCE	ZINK_RESISTANCE-ZNU_TRANSPORT_SYSTEM	znuC->PGPT0004230	1
HEAVY_METAL_DETOXIFICATION	OTHER_HEAVY_METAL_RESISTANCE_SYSTEMS	HEAVY_METAL_RESISTANCE-CUS_TRANSPORT_SYSTEM	cusR|copR|silR->PGPT0004105	4
HEAVY_METAL_DETOXIFICATION	OTHER_HEAVY_METAL_RESISTANCE_SYSTEMS	HEAVY_METAL_RESISTANCE-CUS_TRANSPORT_SYSTEM	cusS|copS|silS->PGPT0004100	3
XENOBIOTICS_BIODEGRADATION	XENOBIOTIC_BENZOATE|DERIVATE_DEGRADATION	XENOBIOTIC_BENZOATE-DEGREDATION-BENZOATE_TRANSPORT	benK->PGPT0005390	1
XENOBIOTICS_BIODEGRADATION	XENOBIOTIC_BENZOATE|DERIVATE_DEGRADATION	XENOBIOTIC_BENZOATE-DEGREDATION-HOMEOSTASIS	dmpD|xylF->PGPT0005235	2
XENOBIOTICS_BIODEGRADATION	XENOBIOTIC_BENZOATE|DERIVATE_DEGRADATION	XENOBIOTIC_BENZOATE-DEGREDATION-HOMEOSTASIS	pimC->PGPT0005230	1
XENOBIOTICS_BIODEGRADATION	XENOBIOTIC_BENZOATE|DERIVATE_DEGRADATION	XENOBIOTIC_BENZOATE_DEGRADATION_VIA_b-KETOADIPATE_PATHWAY	pcaB->PGPT0005000	1
XENOBIOTICS_BIODEGRADATION	XENOBIOTIC_BENZOATE|DERIVATE_DEGRADATION	XENOBIOTIC_BENZOATE_DEGRADATION_VIA_b-KETOADIPATE_PATHWAY	pcaC->PGPT0005005	1
XENOBIOTICS_BIODEGRADATION	XENOBIOTIC_BENZOATE|DERIVATE_DEGRADATION	XENOBIOTIC_BENZOATE_DEGRADATION_VIA_b-KETOADIPATE_PATHWAY	pcaD|catD->PGPT0004995	4
XENOBIOTICS_BIODEGRADATION	XENOBIOTIC_BENZOATE|DERIVATE_DEGRADATION	XENOBIOTIC_BENZOATE_DEGRADATION_VIA_b-KETOADIPATE_PATHWAY	pcaG->PGPT0005010	1
XENOBIOTICS_BIODEGRADATION	XENOBIOTIC_BENZOATE|DERIVATE_DEGRADATION	XENOBIOTIC_BENZOATE_DEGRADATION_VIA_b-KETOADIPATE_PATHWAY	pcaH->PGPT0005015	1
XENOBIOTICS_BIODEGRADATION	XENOBIOTIC_BENZOATE|DERIVATE_DEGRADATION	XENOBIOTIC_BENZOATE_DEGRADATION_VIA_b-KETOADIPATE_PATHWAY	pcaI->PGPT0005025	1
XENOBIOTICS_BIODEGRADATION	XENOBIOTIC_BENZOATE|DERIVATE_DEGRADATION	XENOBIOTIC_BENZOATE_DEGRADATION_VIA_b-KETOADIPATE_PATHWAY	pcaJ->PGPT0005030	1
XENOBIOTICS_BIODEGRADATION	XENOBIOTIC_BENZOATE|DERIVATE_DEGRADATION	XENOBIOTIC_BENZOATE_DEGRADATION_VIA_b-KETOADIPATE_PATHWAY	pcaL->PGPT0005020	1
XENOBIOTICS_BIODEGRADATION	XENOBIOTIC_BENZOATE|DERIVATE_DEGRADATION	XENOBIOTIC_HYDROXYBENZOATE_DEGRADATION	pobA->PGPT0005065	1
XENOBIOTICS_BIODEGRADATION	XENOBIOTIC_BENZOATE|DERIVATE_DEGRADATION	XENOBIOTIC_NITRO-|AMINOBENZOATE_DEGRADATION	namA->PGPT0005575	1
XENOBIOTICS_BIODEGRADATION	XENOBIOTIC_BENZOATE|DERIVATE_DEGRADATION	XENOBIOTIC_NITRO-|AMINOBENZOATE_DEGRADATION	nbaA->PGPT0005560	1
XENOBIOTICS_BIODEGRADATION	XENOBIOTIC_BENZOATE|DERIVATE_DEGRADATION	XENOBIOTIC_THIOBENZAMIDE_DEGRADATION	ethA->PGPT0005600	2
XENOBIOTICS_BIODEGRADATION	XENOBIOTIC_CAPROLACTAM|DERIVATE_DEGRADATION	XENOBIOTIC_ADIPATE_DEGRADATION	fadJ->PGPT0001870	1
XENOBIOTICS_BIODEGRADATION	XENOBIOTIC_CAPROLACTAM|DERIVATE_DEGRADATION	XENOBIOTIC_ADIPATE_DEGRADATION	paaF|echA->PGPT0001860	6
XENOBIOTICS_BIODEGRADATION	XENOBIOTIC_CYANATE_DETOXIFICATION	XENOBIOTIC_CYANATE_UPTAKE	cynX|yeaN->PGPT0005211	2
XENOBIOTICS_BIODEGRADATION	XENOBIOTIC_DEGRADATION_OF_ORGANO-PHOSPHORUS_INSECTICIDES	XENOBIOTIC_ORGANOPHOSPHATE_DEGRADTION	glpA|glpD->PGPT0006775	2
XENOBIOTICS_BIODEGRADATION	XENOBIOTIC_DEGRADATION_OF_ORGANO-PHOSPHORUS_INSECTICIDES	XENOBIOTIC_ORGANOPHOSPHATE_DEGRADTION	opaB->PGPT0006761	1
XENOBIOTICS_BIODEGRADATION	XENOBIOTIC_DEGRADATION_OF_ORGANO-PHOSPHORUS_INSECTICIDES	XENOBIOTIC_ORGANOPHOSPHATE_DEGRADTION	pepP->PGPT0006770	1
XENOBIOTICS_BIODEGRADATION	XENOBIOTIC_DEGRADATION_OF_OTHER_NITRO-COMPOUNDS	XENOBIOTIC_AZO_DYE_DEGRADATION	acpD|azoR->PGPT0006790	1
XENOBIOTICS_BIODEGRADATION	XENOBIOTIC_DEGRADATION_OF_OTHER_NITRO-COMPOUNDS	XENOBIOTIC_CHLOROACETANILIDE_DEGRADTION	hcaD|cndC1->PGPT0019730	1
XENOBIOTICS_BIODEGRADATION	XENOBIOTIC_DEGRADATION_OF_OTHER_NITRO-COMPOUNDS	XENOBIOTIC_NITRO-AROMATE_DEGRADATION	nfrA2|ycnD->PGPT0000295	1
XENOBIOTICS_BIODEGRADATION	XENOBIOTIC_DEGRADATION_OF_OTHER_NITRO-COMPOUNDS	XENOBIOTIC_NITRO-AROMATE_DEGRADATION	ssuE->PGPT0003045	1
XENOBIOTICS_BIODEGRADATION	XENOBIOTIC_DETOXIFICATION_BY_TRANSPORT	XENOBIOTICS_TRANSPORT	ybhF|yadG|ecsA->PGPT0006725	15
XENOBIOTICS_BIODEGRADATION	XENOBIOTIC_DETOXIFICATION_BY_TRANSPORT	XENOBIOTICS_TRANSPORT	ybhS|ecsB->PGPT0006730	3
XENOBIOTICS_BIODEGRADATION	XENOBIOTIC_FURFURAL|DERIVATE_DEGRADATION	XENOBIOTIC_FURFURAL_HOMEOSTASIS	hmfA->PGPT0006625	1
XENOBIOTICS_BIODEGRADATION	XENOBIOTIC_FURFURAL|DERIVATE_DEGRADATION	XENOBIOTIC_FURFURAL_HOMEOSTASIS	hmfB->PGPT0006630	1
XENOBIOTICS_BIODEGRADATION	XENOBIOTIC_FURFURAL|DERIVATE_DEGRADATION	XENOBIOTIC_FURFURAL_HOMEOSTASIS	hmfC->PGPT0006635	1
XENOBIOTICS_BIODEGRADATION	XENOBIOTIC_HYDROCARBONS|OIL_DEGRADATION	XENOBIOTIC_DICHLOROETHANE_DEGRADATION	aldH|dhaS->PGPT0006875	5
XENOBIOTICS_BIODEGRADATION	XENOBIOTIC_HYDROCARBONS|OIL_DEGRADATION	XENOBIOTIC_DICHLOROETHANE_DEGRADATION	dehH->PGPT0006880	2
XENOBIOTICS_BIODEGRADATION	XENOBIOTIC_HYDROCARBONS|OIL_DEGRADATION	XENOBIOTIC_DICHLOROMETHANE_DEGRADATION	fdhA->PGPT0002115	1
XENOBIOTICS_BIODEGRADATION	XENOBIOTIC_HYDROCARBONS|OIL_DEGRADATION	XENOBIOTIC_DICHLOROMETHANE_DEGRADATION	mdo->PGPT0002105	1
XENOBIOTICS_BIODEGRADATION	XENOBIOTIC_HYDROCARBONS|OIL_DEGRADATION	XENOBIOTIC_DICHLOROPROPENE_DEGRADATION	EC_1_1_1_1|adh->PGPT0006375	1
XENOBIOTICS_BIODEGRADATION	XENOBIOTIC_HYDROCARBONS|OIL_DEGRADATION	XENOBIOTIC_DICHLOROPROPENE_DEGRADATION	adhP->PGPT0006365	1
XENOBIOTICS_BIODEGRADATION	XENOBIOTIC_HYDROCARBONS|OIL_DEGRADATION	XENOBIOTIC_DICHLOROPROPENE_DEGRADATION	aldH|dhaS->PGPT0006875	5
XENOBIOTICS_BIODEGRADATION	XENOBIOTIC_HYDROCARBONS|OIL_DEGRADATION	XENOBIOTIC_DICHLOROPROPENE_DEGRADATION	frmA|ADH5|adhC->PGPT0006355	5
XENOBIOTICS_BIODEGRADATION	XENOBIOTIC_HYDROCARBONS|OIL_DEGRADATION	XENOBIOTIC_DICHLOROPROPENE_DEGRADATION	yiaY->PGPT0006370	1
XENOBIOTICS_BIODEGRADATION	XENOBIOTIC_HYDROCARBONS|OIL_DEGRADATION	XENOBIOTIC_HEXA-|PENTA-CHLOROCYCLOHEXANE_DEGRADATION	mlaD|linM->PGPT0007005	5
XENOBIOTICS_BIODEGRADATION	XENOBIOTIC_HYDROCARBONS|OIL_DEGRADATION	XENOBIOTIC_HEXA-|PENTA-CHLOROCYCLOHEXANE_DEGRADATION	mlaE|linK->PGPT0007010	2
XENOBIOTICS_BIODEGRADATION	XENOBIOTIC_HYDROCARBONS|OIL_DEGRADATION	XENOBIOTIC_HEXA-|PENTA-CHLOROCYCLOHEXANE_DEGRADATION	mlaF|linL|mkl->PGPT0007015	1
XENOBIOTICS_BIODEGRADATION	XENOBIOTIC_HYDROCARBONS|OIL_DEGRADATION	XENOBIOTIC_VINYLCHLORIDE_DEGRADATION	etnE->PGPT0006940	1
XENOBIOTICS_BIODEGRADATION	XENOBIOTIC_NAPHTALENE|DERIVATE_DEGRADATION	XENOBIOTIC_METHYLNAPHTALENE_DEGRADATION	EC_1_1_1_1|adh->PGPT0006375	1
XENOBIOTICS_BIODEGRADATION	XENOBIOTIC_NAPHTALENE|DERIVATE_DEGRADATION	XENOBIOTIC_METHYLNAPHTALENE_DEGRADATION	adhP->PGPT0006365	1
XENOBIOTICS_BIODEGRADATION	XENOBIOTIC_NAPHTALENE|DERIVATE_DEGRADATION	XENOBIOTIC_METHYLNAPHTALENE_DEGRADATION	frmA|ADH5|adhC->PGPT0006355	5
XENOBIOTICS_BIODEGRADATION	XENOBIOTIC_NAPHTALENE|DERIVATE_DEGRADATION	XENOBIOTIC_METHYLNAPHTALENE_DEGRADATION	yiaY->PGPT0006370	1
XENOBIOTICS_BIODEGRADATION	XENOBIOTIC_POLYCYCLIC_AROMATIC_HYDROCARBON_DEGRADATION	XENOBIOTIC_PHTHALATE_DEGRADATION	pcaG->PGPT0005010	1
XENOBIOTICS_BIODEGRADATION	XENOBIOTIC_POLYCYCLIC_AROMATIC_HYDROCARBON_DEGRADATION	XENOBIOTIC_PHTHALATE_DEGRADATION	pcaH->PGPT0005015	1
XENOBIOTICS_BIODEGRADATION	XENOBIOTIC_STEROID|DERIVATE_DEGRADATION	XENOBIOTIC_ADROSTENEDIONE_DEGRADATION	hsaB->PGPT0006700	2
XENOBIOTICS_BIODEGRADATION	XENOBIOTIC_STEROID|DERIVATE_DEGRADATION	XENOBIOTIC_CHOLESTEROL_DEGRADATION_	choD->PGPT0006645	1
XENOBIOTICS_BIODEGRADATION	XENOBIOTIC_STYRENE|DERIVATE_DEGRADATION	XENOBIOTIC_ACRYLONITRITE|ACRYLAMIDE_DEGRADATION	EC_3_5_1_4|amiE->PGPT0006115	5
XENOBIOTICS_BIODEGRADATION	XENOBIOTIC_STYRENE|DERIVATE_DEGRADATION	XENOBIOTIC_PHENYLACETALDOXIME_DEGRADATION	EC_3_5_1_4|amiE->PGPT0006115	5
XENOBIOTICS_BIODEGRADATION	XENOBIOTIC_STYRENE|DERIVATE_DEGRADATION	XENOBIOTIC_PHENYLACETATE_DEGRADATION	paaA->PGPT0006045	1
XENOBIOTICS_BIODEGRADATION	XENOBIOTIC_STYRENE|DERIVATE_DEGRADATION	XENOBIOTIC_PHENYLACETATE_DEGRADATION	paaB->PGPT0006050	1
XENOBIOTICS_BIODEGRADATION	XENOBIOTIC_STYRENE|DERIVATE_DEGRADATION	XENOBIOTIC_PHENYLACETATE_DEGRADATION	paaC->PGPT0006055	1
XENOBIOTICS_BIODEGRADATION	XENOBIOTIC_STYRENE|DERIVATE_DEGRADATION	XENOBIOTIC_PHENYLACETATE_DEGRADATION	paaD->PGPT0006060	1
XENOBIOTICS_BIODEGRADATION	XENOBIOTIC_STYRENE|DERIVATE_DEGRADATION	XENOBIOTIC_PHENYLACETATE_DEGRADATION	paaE->PGPT0006065	1
XENOBIOTICS_BIODEGRADATION	XENOBIOTIC_STYRENE|DERIVATE_DEGRADATION	XENOBIOTIC_PHENYLACETATE_DEGRADATION	paaF|echA->PGPT0001860	6
XENOBIOTICS_BIODEGRADATION	XENOBIOTIC_STYRENE|DERIVATE_DEGRADATION	XENOBIOTIC_PHENYLACETATE_DEGRADATION	paaG->PGPT0006070	2
XENOBIOTICS_BIODEGRADATION	XENOBIOTIC_STYRENE|DERIVATE_DEGRADATION	XENOBIOTIC_PHENYLACETATE_DEGRADATION	paaH|hbd|fadB|mmgB->PGPT0006075	1
XENOBIOTICS_BIODEGRADATION	XENOBIOTIC_STYRENE|DERIVATE_DEGRADATION	XENOBIOTIC_STYRENE_DEGRADATION	dmpD|xylF->PGPT0005235	2
XENOBIOTICS_BIODEGRADATION	XENOBIOTIC_STYRENE|DERIVATE_DEGRADATION	XENOBIOTIC_STYRENE_OXIDE_DEGRADATION	HGD|hmgA->PGPT0006025	1
XENOBIOTICS_BIODEGRADATION	XENOBIOTIC_STYRENE|DERIVATE_DEGRADATION	XENOBIOTIC_STYRENE_OXIDE_DEGRADATION	fahA->PGPT0001610	1
XENOBIOTICS_BIODEGRADATION	XENOBIOTIC_TOLULENE|DERIVATE_DEGRADATION	XENOBIOTIC_NITROTOLULENE_DEGRADATION	nemA->PGPT0005930	1
XENOBIOTICS_BIODEGRADATION	XENOBIOTIC_XYLENE|DERIVATE_DEGRADATION	XENOBIOTIC_METHYLCATECHOL_DEGRADATION	dmpD|xylF->PGPT0005235	2
NEUTRALIZING_ABIOTIC_STRESS	HIGH_TEMPERATURE_TOLERANCE	HEAT_INDUCIBLE_PROTEINS	dps|dpsA->PGPT0004055	1
NEUTRALIZING_ABIOTIC_STRESS	HIGH_TEMPERATURE_TOLERANCE	HEAT_INDUCIBLE_PROTEINS	pspA->PGPT0014646	1
NEUTRALIZING_ABIOTIC_STRESS	HIGH_TEMPERATURE_TOLERANCE	HEAT_INDUCIBLE_PROTEINS	pspE->PGPT0014648	1
NEUTRALIZING_ABIOTIC_STRESS	HIGH_TEMPERATURE_TOLERANCE	HEAT_SHOCK_PRTOEINS	clpB->PGPT0014580	1
NEUTRALIZING_ABIOTIC_STRESS	HIGH_TEMPERATURE_TOLERANCE	HEAT_SHOCK_PRTOEINS	clpC->PGPT0014585	1
NEUTRALIZING_ABIOTIC_STRESS	HIGH_TEMPERATURE_TOLERANCE	HEAT_SHOCK_PRTOEINS	clpP->PGPT0014595	2
NEUTRALIZING_ABIOTIC_STRESS	HIGH_TEMPERATURE_TOLERANCE	HEAT_SHOCK_PRTOEINS	clpX->PGPT0014600	1
NEUTRALIZING_ABIOTIC_STRESS	HIGH_TEMPERATURE_TOLERANCE	HEAT_SHOCK_PRTOEINS	dks->PGPT0014560	4
NEUTRALIZING_ABIOTIC_STRESS	HIGH_TEMPERATURE_TOLERANCE	HEAT_SHOCK_PRTOEINS	dnaJ->PGPT0014545	2
NEUTRALIZING_ABIOTIC_STRESS	HIGH_TEMPERATURE_TOLERANCE	HEAT_SHOCK_PRTOEINS	dnaK->PGPT0014555	1
NEUTRALIZING_ABIOTIC_STRESS	HIGH_TEMPERATURE_TOLERANCE	HEAT_SHOCK_PRTOEINS	groEL|mopA->PGPT0014570	2
NEUTRALIZING_ABIOTIC_STRESS	HIGH_TEMPERATURE_TOLERANCE	HEAT_SHOCK_PRTOEINS	groES|mopB->PGPT0014565	1
NEUTRALIZING_ABIOTIC_STRESS	HIGH_TEMPERATURE_TOLERANCE	HEAT_SHOCK_PRTOEINS	hsp20->PGPT0014635	1
NEUTRALIZING_ABIOTIC_STRESS	HIGH_TEMPERATURE_TOLERANCE	HEAT_SHOCK_PRTOEINS	hspR->PGPT0014625	2
NEUTRALIZING_ABIOTIC_STRESS	HIGH_TEMPERATURE_TOLERANCE	HEAT_SHOCK_PRTOEINS	htpX|ykrL->PGPT0014605	1
NEUTRALIZING_ABIOTIC_STRESS	HIGH_TEMPERATURE_TOLERANCE	HIGH_TEMPERATUR_REGULATION	arsC->PGPT0004715	1
NEUTRALIZING_ABIOTIC_STRESS	LOW_TEMPERATURE_TOLERANCE	COLD_AFFECTED_BIOFILM|QUORUM_SENSING	rpoS->PGPT0014685	1
NEUTRALIZING_ABIOTIC_STRESS	LOW_TEMPERATURE_TOLERANCE	COLD_SHOCK_PROTEINS	cspA->PGPT0014675	2
NEUTRALIZING_ABIOTIC_STRESS	LOW_TEMPERATURE_TOLERANCE	LOW_TEMPERATURE-RELATED_ENZYMES	yfhF->PGPT0014730	1
NEUTRALIZING_ABIOTIC_STRESS	NEUTRALIZING_ACIDIC_STRESS	ACIDIC_STRESS-SOXALATE-INDUCED_ACID_TOLERANCE	mdcF->PGPT0001720	1
NEUTRALIZING_ABIOTIC_STRESS	NEUTRALIZING_ACIDIC_STRESS	ACIDIC_STRESS-SOXALATE-INDUCED_ACID_TOLERANCE	uctC|yfdE->PGPT0014505	2
NEUTRALIZING_ABIOTIC_STRESS	NEUTRALIZING_ACIDIC_STRESS	ACIDIC_STRESS-SPERMIDINE|PUTRESCINE_METABOLISM	gsp->PGPT0007755	1
NEUTRALIZING_ABIOTIC_STRESS	NEUTRALIZING_ACIDIC_STRESS	ACIDIC_STRESS_REGULATION	rpoS->PGPT0014685	1
NEUTRALIZING_ABIOTIC_STRESS	NEUTRALIZING_HERBICIDIAL_STRESS	CHLOROACETANILIDE_DEGRADTION	hcaD|cndC1->PGPT0019730	1
NEUTRALIZING_ABIOTIC_STRESS	NEUTRALIZING_HERBICIDIAL_STRESS	HERBICIDIAL_STRESS-ORGANOPHOSPHATE_DEGRADTION	glpA|glpD->PGPT0006775	2
NEUTRALIZING_ABIOTIC_STRESS	NEUTRALIZING_HERBICIDIAL_STRESS	HERBICIDIAL_STRESS-ORGANOPHOSPHATE_DEGRADTION	pepP->PGPT0006770	1
NEUTRALIZING_ABIOTIC_STRESS	NEUTRALIZING_HERBICIDIAL_STRESS	HERBICIDIAL_STRESS-PARAQUAT_STRESS_REDUCTION	aldH|dhaS->PGPT0006875	5
NEUTRALIZING_ABIOTIC_STRESS	NEUTRALIZING_HERBICIDIAL_STRESS	HERBICIDIAL_STRESS-PARAQUAT_STRESS_REDUCTION	clsA_B|ybhO|ywiE->PGPT0007725	1
NEUTRALIZING_ABIOTIC_STRESS	NEUTRALIZING_HERBICIDIAL_STRESS	HERBICIDIAL_STRESS-PARAQUAT_STRESS_REDUCTION	csbC->PGPT0015023	1
NEUTRALIZING_ABIOTIC_STRESS	NEUTRALIZING_HERBICIDIAL_STRESS	HERBICIDIAL_STRESS-PARAQUAT_STRESS_REDUCTION	yerD->PGPT0014521	1
NEUTRALIZING_ABIOTIC_STRESS	NEUTRALIZING_HERBICIDIAL_STRESS	HERBICIDIAL_STRESS-PARAQUAT_STRESS_REDUCTION	yfkH->PGPT0014525	6
NEUTRALIZING_ABIOTIC_STRESS	NEUTRALIZING_HERBICIDIAL_STRESS	HERBICIDIAL_STRESS-TOXOFLAVIN_METABOLISM	ribD->PGPT0008555	2
NEUTRALIZING_ABIOTIC_STRESS	NEUTRALIZING_OSMOTIC_STRESS	OSMOTIC_STRESS-CARDIOLIPIN_BIOSYNTHESIS	clsA_B|ybhO|ywiE->PGPT0007725	1
NEUTRALIZING_ABIOTIC_STRESS	NEUTRALIZING_OSMOTIC_STRESS	OSMOTIC_STRESS-CARDIOLIPIN_BIOSYNTHESIS	pgsA->PGPT0007735	1
NEUTRALIZING_ABIOTIC_STRESS	NEUTRALIZING_OSMOTIC_STRESS	OSMOTIC_STRESS-GLYCINE-BETAINE_METABOLISM	betA|CHDH->PGPT0013615	1
NEUTRALIZING_ABIOTIC_STRESS	NEUTRALIZING_OSMOTIC_STRESS	OSMOTIC_STRESS-GLYCINE-BETAINE_METABOLISM	betB_homologous->PGPT0007165	2
NEUTRALIZING_ABIOTIC_STRESS	NEUTRALIZING_OSMOTIC_STRESS	OSMOTIC_STRESS-GLYCINE-BETAINE_METABOLISM	betC->PGPT0013620	1
NEUTRALIZING_ABIOTIC_STRESS	NEUTRALIZING_OSMOTIC_STRESS	OSMOTIC_STRESS-GLYCINE-BETAINE_METABOLISM	dmg_like->PGPT0013545	1
NEUTRALIZING_ABIOTIC_STRESS	NEUTRALIZING_OSMOTIC_STRESS	OSMOTIC_STRESS-GLYCINE-BETAINE_METABOLISM	gbcA->PGPT0013680	1
NEUTRALIZING_ABIOTIC_STRESS	NEUTRALIZING_OSMOTIC_STRESS	OSMOTIC_STRESS-GLYCINE-BETAINE_METABOLISM	gbcB->PGPT0013685	4
NEUTRALIZING_ABIOTIC_STRESS	NEUTRALIZING_OSMOTIC_STRESS	OSMOTIC_STRESS-GLYCINE-BETAINE_METABOLISM	gbuA|proV->PGPT0013630	1
NEUTRALIZING_ABIOTIC_STRESS	NEUTRALIZING_OSMOTIC_STRESS	OSMOTIC_STRESS-GLYCINE-BETAINE_METABOLISM	gbuB|proW->PGPT0013635	1
NEUTRALIZING_ABIOTIC_STRESS	NEUTRALIZING_OSMOTIC_STRESS	OSMOTIC_STRESS-GLYCINE-BETAINE_METABOLISM	gbuC|proX->PGPT0013640	1
NEUTRALIZING_ABIOTIC_STRESS	NEUTRALIZING_OSMOTIC_STRESS	OSMOTIC_STRESS-GLYCINE-BETAINE_METABOLISM	opuA|osmV|yehX->PGPT0013585	2
NEUTRALIZING_ABIOTIC_STRESS	NEUTRALIZING_OSMOTIC_STRESS	OSMOTIC_STRESS-GLYCINE-BETAINE_METABOLISM	opuBD|yehW->PGPT0013590	4
NEUTRALIZING_ABIOTIC_STRESS	NEUTRALIZING_OSMOTIC_STRESS	OSMOTIC_STRESS-GLYCINE-BETAINE_METABOLISM	opuC|yehZ->PGPT0013595	3
NEUTRALIZING_ABIOTIC_STRESS	NEUTRALIZING_OSMOTIC_STRESS	OSMOTIC_STRESS-GLYCINE-BETAINE_METABOLISM	opuD|ytfQ->PGPT0013600	1
NEUTRALIZING_ABIOTIC_STRESS	NEUTRALIZING_OSMOTIC_STRESS	OSMOTIC_STRESS-MECHANOSENSITIVE_ION_CHANNEL	mscL->PGPT0013771	1
NEUTRALIZING_ABIOTIC_STRESS	NEUTRALIZING_OSMOTIC_STRESS	OSMOTIC_STRESS-MECHANOSENSITIVE_ION_CHANNEL	ykuT|ybiO->PGPT0013695	1
NEUTRALIZING_ABIOTIC_STRESS	NEUTRALIZING_OSMOTIC_STRESS	OSMOTIC_STRESS-OTHER_REGULATORS	nth->PGPT0013735	1
NEUTRALIZING_ABIOTIC_STRESS	NEUTRALIZING_OSMOTIC_STRESS	OSMOTIC_STRESS-OTHER_REGULATORS	rhlE->PGPT0013740	2
NEUTRALIZING_ABIOTIC_STRESS	NEUTRALIZING_OSMOTIC_STRESS	OSMOTIC_STRESS-POTASSIUM_TRANSPORT	cvrA|nhaP2->PGPT0013860	1
NEUTRALIZING_ABIOTIC_STRESS	NEUTRALIZING_OSMOTIC_STRESS	OSMOTIC_STRESS-POTASSIUM_TRANSPORT	kch|trkA|mthK|pch->PGPT0002715	2
NEUTRALIZING_ABIOTIC_STRESS	NEUTRALIZING_OSMOTIC_STRESS	OSMOTIC_STRESS-POTASSIUM_TRANSPORT	kdpA->PGPT0002740	1
NEUTRALIZING_ABIOTIC_STRESS	NEUTRALIZING_OSMOTIC_STRESS	OSMOTIC_STRESS-POTASSIUM_TRANSPORT	kdpB->PGPT0002745	1
NEUTRALIZING_ABIOTIC_STRESS	NEUTRALIZING_OSMOTIC_STRESS	OSMOTIC_STRESS-POTASSIUM_TRANSPORT	kdpC->PGPT0002750	1
NEUTRALIZING_ABIOTIC_STRESS	NEUTRALIZING_OSMOTIC_STRESS	OSMOTIC_STRESS-POTASSIUM_TRANSPORT	kdpD->PGPT0002755	1
NEUTRALIZING_ABIOTIC_STRESS	NEUTRALIZING_OSMOTIC_STRESS	OSMOTIC_STRESS-POTASSIUM_TRANSPORT	kdpE->PGPT0002760	1
NEUTRALIZING_ABIOTIC_STRESS	NEUTRALIZING_OSMOTIC_STRESS	OSMOTIC_STRESS-POTASSIUM_TRANSPORT	trkA|ktrA->PGPT0002710	2
NEUTRALIZING_ABIOTIC_STRESS	NEUTRALIZING_OSMOTIC_STRESS	OSMOTIC_STRESS-SECRETION_SYSTEM	yggT|ylmG->PGPT0013730	1
NEUTRALIZING_ABIOTIC_STRESS	NEUTRALIZING_OSMOTIC_STRESS	OSMOTIC_STRESS-SPERMIDINE|PUTRESCINE_METABOLISM	gsp->PGPT0007755	1
NEUTRALIZING_ABIOTIC_STRESS	NEUTRALIZING_OSMOTIC_STRESS	OSMOTIC_STRESS-SPERMIDINE|PUTRESCINE_METABOLISM	paiA->PGPT0007785	1
NEUTRALIZING_ABIOTIC_STRESS	NEUTRALIZING_OSMOTIC_STRESS	OSMOTIC_STRESS-SPERMIDINE|PUTRESCINE_METABOLISM	potA->PGPT0007840	1
NEUTRALIZING_ABIOTIC_STRESS	NEUTRALIZING_OSMOTIC_STRESS	OSMOTIC_STRESS-SPERMIDINE|PUTRESCINE_METABOLISM	potB->PGPT0007835	1
NEUTRALIZING_ABIOTIC_STRESS	NEUTRALIZING_OSMOTIC_STRESS	OSMOTIC_STRESS-SPERMIDINE|PUTRESCINE_METABOLISM	potC->PGPT0007830	1
NEUTRALIZING_ABIOTIC_STRESS	NEUTRALIZING_OSMOTIC_STRESS	OSMOTIC_STRESS-SPERMIDINE|PUTRESCINE_METABOLISM	puuP->PGPT0007795	1
NEUTRALIZING_ABIOTIC_STRESS	NEUTRALIZING_OSMOTIC_STRESS	OSMOTIC_STRESS-SPERMIDINE|PUTRESCINE_METABOLISM	spuC->PGPT0007865	1
NEUTRALIZING_ABIOTIC_STRESS	NEUTRALIZING_OSMOTIC_STRESS	OSMOTIC_STRESS-TRIGONELLINE_BIOSYNTHESIS	nadA->PGPT0013365	1
NEUTRALIZING_ABIOTIC_STRESS	NEUTRALIZING_OSMOTIC_STRESS	OSMOTIC_STRESS-VITAMIN_B3|NIACIN_BIOSYNTHESIS	deoD->PGPT0013385	1
NEUTRALIZING_ABIOTIC_STRESS	NEUTRALIZING_OSMOTIC_STRESS	OSMOTIC_STRESS-VITAMIN_B3|NIACIN_BIOSYNTHESIS	iunH->PGPT0013465	1
NEUTRALIZING_ABIOTIC_STRESS	NEUTRALIZING_OSMOTIC_STRESS	OSMOTIC_STRESS-VITAMIN_B3|NIACIN_BIOSYNTHESIS	nadA->PGPT0013365	1
NEUTRALIZING_ABIOTIC_STRESS	NEUTRALIZING_OSMOTIC_STRESS	OSMOTIC_STRESS-VITAMIN_B3|NIACIN_BIOSYNTHESIS	nadB->PGPT0013355	1
NEUTRALIZING_ABIOTIC_STRESS	NEUTRALIZING_OSMOTIC_STRESS	OSMOTIC_STRESS-VITAMIN_B3|NIACIN_BIOSYNTHESIS	nadC->PGPT0013370	1
NEUTRALIZING_ABIOTIC_STRESS	NEUTRALIZING_OSMOTIC_STRESS	OSMOTIC_STRESS-VITAMIN_B3|NIACIN_BIOSYNTHESIS	nadD->PGPT0013435	1
NEUTRALIZING_ABIOTIC_STRESS	NEUTRALIZING_OSMOTIC_STRESS	OSMOTIC_STRESS-VITAMIN_B3|NIACIN_BIOSYNTHESIS	nadE2->PGPT0013450	2
NEUTRALIZING_ABIOTIC_STRESS	NEUTRALIZING_OSMOTIC_STRESS	OSMOTIC_STRESS-VITAMIN_B3|NIACIN_BIOSYNTHESIS	nucA|ushA|yhcR|yfkN->PGPT0013395	2
NEUTRALIZING_ABIOTIC_STRESS	NEUTRALIZING_OSMOTIC_STRESS	OSMOTIC_STRESS-VITAMIN_B3|NIACIN_BIOSYNTHESIS	nudC->PGPT0013440	1
NEUTRALIZING_ABIOTIC_STRESS	NEUTRALIZING_OSMOTIC_STRESS	OSMOTIC_STRESS-VITAMIN_B3|NIACIN_BIOSYNTHESIS	pncB->PGPT0013375	1
NEUTRALIZING_ABIOTIC_STRESS	NEUTRALIZING_OSMOTIC_STRESS	OSMOTIC_STRESS-VITAMIN_B3|NIACIN_BIOSYNTHESIS	pncC->PGPT0013455	1
NEUTRALIZING_ABIOTIC_STRESS	NEUTRALIZING_OSMOTIC_STRESS	OSMOTIC_STRESS-VITAMIN_B3|NIACIN_BIOSYNTHESIS	punA->PGPT0013380	1
NEUTRALIZING_ABIOTIC_STRESS	NEUTRALIZING_OSMOTIC_STRESS	OSMOTIC_STRESS-VITAMIN_B6|PYRIDOXINE|PYRIDOXAL|PYRIDOXAMINE_BIOSYNTHESIS	pdxA->PGPT0009165	1
NEUTRALIZING_ABIOTIC_STRESS	NEUTRALIZING_OSMOTIC_STRESS	OSMOTIC_STRESS-VITAMIN_B6|PYRIDOXINE|PYRIDOXAL|PYRIDOXAMINE_BIOSYNTHESIS	pdxH->PGPT0009115	1
NEUTRALIZING_ABIOTIC_STRESS	NEUTRALIZING_OSMOTIC_STRESS	OSMOTIC_STRESS-VITAMIN_B6|PYRIDOXINE|PYRIDOXAL|PYRIDOXAMINE_BIOSYNTHESIS	pdxK|pdxY->PGPT0009125	1
NEUTRALIZING_ABIOTIC_STRESS	NEUTRALIZING_OSMOTIC_STRESS	OSMOTIC_STRESS-VITAMIN_B6|PYRIDOXINE|PYRIDOXAL|PYRIDOXAMINE_BIOSYNTHESIS	pdxS|pdx1|yaaD->PGPT0009180	1
NEUTRALIZING_ABIOTIC_STRESS	NEUTRALIZING_OSMOTIC_STRESS	OSMOTIC_STRESS-VITAMIN_B6|PYRIDOXINE|PYRIDOXAL|PYRIDOXAMINE_BIOSYNTHESIS	pdxT|pdx2|yaaE->PGPT0009185	2
NEUTRALIZING_ABIOTIC_STRESS	NEUTRALIZING_OSMOTIC_STRESS	OSMOTIC_STRESS-VITAMIN_B6|PYRIDOXINE|PYRIDOXAL|PYRIDOXAMINE_BIOSYNTHESIS	serA->PGPT0009155	2
NEUTRALIZING_ABIOTIC_STRESS	NEUTRALIZING_OSMOTIC_STRESS	OSMOTIC_STRESS-VITAMIN_B6|PYRIDOXINE|PYRIDOXAL|PYRIDOXAMINE_BIOSYNTHESIS	serC|pdxF->PGPT0009160	1
NEUTRALIZING_ABIOTIC_STRESS	NEUTRALIZING_OSMOTIC_STRESS	OSMOTIC_STRESS-VITAMIN_B6|PYRIDOXINE|PYRIDOXAL|PYRIDOXAMINE_BIOSYNTHESIS	thrC->PGPT0009175	3
NEUTRALIZING_ABIOTIC_STRESS	NEUTRALIZING_OSMOTIC_STRESS	OSMOTIC_STRESS-VITAMIN_B6|PYRIDOXINE|PYRIDOXAL|PYRIDOXAMINE_BIOSYNTHESIS	ydbC->PGPT0009140	3
NEUTRALIZING_ABIOTIC_STRESS	NEUTRALIZING_OSMOTIC_STRESS	OSMOTIC_STRESS_SIGNALLUING	pspA->PGPT0014646	1
NEUTRALIZING_ABIOTIC_STRESS	NEUTRALIZING_OSMOTIC_STRESS	OSMOTIC_STRESS_SIGNALLUING	pspE->PGPT0014648	1
NEUTRALIZING_ABIOTIC_STRESS	NEUTRALIZING_SALINITY_STRESS	SALINITY_STRESS-CALCIUM_TRANSPORT	TMEM165|gdt1->PGPT0013980	1
NEUTRALIZING_ABIOTIC_STRESS	NEUTRALIZING_SALINITY_STRESS	SALINITY_STRESS-CARDIOLIPIN_BIOSYNTHESIS	clsA_B|ybhO|ywiE->PGPT0007725	1
NEUTRALIZING_ABIOTIC_STRESS	NEUTRALIZING_SALINITY_STRESS	SALINITY_STRESS-CARDIOLIPIN_BIOSYNTHESIS	pgsA->PGPT0007735	1
NEUTRALIZING_ABIOTIC_STRESS	NEUTRALIZING_SALINITY_STRESS	SALINITY_STRESS-CATION_TRANSPORT	TC_GPH|yihO|xynP->PGPT0014410	1
NEUTRALIZING_ABIOTIC_STRESS	NEUTRALIZING_SALINITY_STRESS	SALINITY_STRESS-CATION_TRANSPORT	actP->PGPT0001400	2
NEUTRALIZING_ABIOTIC_STRESS	NEUTRALIZING_SALINITY_STRESS	SALINITY_STRESS-CATION_TRANSPORT	nhaK|TC_CPA1->PGPT0013930	1
NEUTRALIZING_ABIOTIC_STRESS	NEUTRALIZING_SALINITY_STRESS	SALINITY_STRESS-CHLORIDE_TRANSPORT	yfbK->PGPT0014015	2
NEUTRALIZING_ABIOTIC_STRESS	NEUTRALIZING_SALINITY_STRESS	SALINITY_STRESS-ECTOINE_METABOLISM	asd->PGPT0014045	2
NEUTRALIZING_ABIOTIC_STRESS	NEUTRALIZING_SALINITY_STRESS	SALINITY_STRESS-ECTOINE_METABOLISM	doeB->PGPT0014047	1
NEUTRALIZING_ABIOTIC_STRESS	NEUTRALIZING_SALINITY_STRESS	SALINITY_STRESS-ECTOINE_METABOLISM	lysC->PGPT0014040	1
NEUTRALIZING_ABIOTIC_STRESS	NEUTRALIZING_SALINITY_STRESS	SALINITY_STRESS-GLUTAMATE|GLUTAMINE_SYNTHASE|GLTS_PATHWAY	glnA->PGPT0000645	5
NEUTRALIZING_ABIOTIC_STRESS	NEUTRALIZING_SALINITY_STRESS	SALINITY_STRESS-GLUTAMATE|GLUTAMINE_SYNTHASE|GLTS_PATHWAY	glnB|glnY->PGPT0000650	2
NEUTRALIZING_ABIOTIC_STRESS	NEUTRALIZING_SALINITY_STRESS	SALINITY_STRESS-GLUTAMATE|GLUTAMINE_SYNTHASE|GLTS_PATHWAY	glnE->PGPT0000655	1
NEUTRALIZING_ABIOTIC_STRESS	NEUTRALIZING_SALINITY_STRESS	SALINITY_STRESS-GLUTAMATE|GLUTAMINE_SYNTHASE|GLTS_PATHWAY	gltB->PGPT0000635	1
NEUTRALIZING_ABIOTIC_STRESS	NEUTRALIZING_SALINITY_STRESS	SALINITY_STRESS-GLUTAMATE|GLUTAMINE_SYNTHASE|GLTS_PATHWAY	gltD->PGPT0000640	1
NEUTRALIZING_ABIOTIC_STRESS	NEUTRALIZING_SALINITY_STRESS	SALINITY_STRESS-H+_ANTIPORTER	NHA1_like|SOD2_like->PGPT0013856	1
NEUTRALIZING_ABIOTIC_STRESS	NEUTRALIZING_SALINITY_STRESS	SALINITY_STRESS-H+_ANTIPORTER	TMEM165|gdt1->PGPT0013980	1
NEUTRALIZING_ABIOTIC_STRESS	NEUTRALIZING_SALINITY_STRESS	SALINITY_STRESS-H+_ANTIPORTER	cvrA|nhaP2->PGPT0013860	1
NEUTRALIZING_ABIOTIC_STRESS	NEUTRALIZING_SALINITY_STRESS	SALINITY_STRESS-H+_ANTIPORTER	mnhA->PGPT0013895	1
NEUTRALIZING_ABIOTIC_STRESS	NEUTRALIZING_SALINITY_STRESS	SALINITY_STRESS-H+_ANTIPORTER	mnhC->PGPT0013905	1
NEUTRALIZING_ABIOTIC_STRESS	NEUTRALIZING_SALINITY_STRESS	SALINITY_STRESS-H+_ANTIPORTER	mnhD->PGPT0013910	1
NEUTRALIZING_ABIOTIC_STRESS	NEUTRALIZING_SALINITY_STRESS	SALINITY_STRESS-H+_ANTIPORTER	mnhE->PGPT0013915	1
NEUTRALIZING_ABIOTIC_STRESS	NEUTRALIZING_SALINITY_STRESS	SALINITY_STRESS-H+_ANTIPORTER	mnhF->PGPT0013920	1
NEUTRALIZING_ABIOTIC_STRESS	NEUTRALIZING_SALINITY_STRESS	SALINITY_STRESS-H+_ANTIPORTER	mnhG->PGPT0013925	1
NEUTRALIZING_ABIOTIC_STRESS	NEUTRALIZING_SALINITY_STRESS	SALINITY_STRESS-H+_ANTIPORTER	nhaA->PGPT0013935	1
NEUTRALIZING_ABIOTIC_STRESS	NEUTRALIZING_SALINITY_STRESS	SALINITY_STRESS-H+_ANTIPORTER	nhaK|TC_CPA1->PGPT0013930	1
NEUTRALIZING_ABIOTIC_STRESS	NEUTRALIZING_SALINITY_STRESS	SALINITY_STRESS-H+_SYMPORTER	TC_GNTP->PGPT0001340	2
NEUTRALIZING_ABIOTIC_STRESS	NEUTRALIZING_SALINITY_STRESS	SALINITY_STRESS-H+_SYMPORTER	ydjE->PGPT0014435	1
NEUTRALIZING_ABIOTIC_STRESS	NEUTRALIZING_SALINITY_STRESS	SALINITY_STRESS-H2S-VOLATILE_PATHWAY	cbs->PGPT0020005	1
NEUTRALIZING_ABIOTIC_STRESS	NEUTRALIZING_SALINITY_STRESS	SALINITY_STRESS-H2S-VOLATILE_PATHWAY	cysA->PGPT0002990	1
NEUTRALIZING_ABIOTIC_STRESS	NEUTRALIZING_SALINITY_STRESS	SALINITY_STRESS-H2S-VOLATILE_PATHWAY	cysD->PGPT0002405	1
NEUTRALIZING_ABIOTIC_STRESS	NEUTRALIZING_SALINITY_STRESS	SALINITY_STRESS-H2S-VOLATILE_PATHWAY	cysH->PGPT0002785	1
NEUTRALIZING_ABIOTIC_STRESS	NEUTRALIZING_SALINITY_STRESS	SALINITY_STRESS-H2S-VOLATILE_PATHWAY	cysNC->PGPT0002395	1
NEUTRALIZING_ABIOTIC_STRESS	NEUTRALIZING_SALINITY_STRESS	SALINITY_STRESS-H2S-VOLATILE_PATHWAY	cysQ->PGPT0002975	2
NEUTRALIZING_ABIOTIC_STRESS	NEUTRALIZING_SALINITY_STRESS	SALINITY_STRESS-H2S-VOLATILE_PATHWAY	cysS->PGPT0002985	2
NEUTRALIZING_ABIOTIC_STRESS	NEUTRALIZING_SALINITY_STRESS	SALINITY_STRESS-H2S-VOLATILE_PATHWAY	cysT|cysU->PGPT0003000	1
NEUTRALIZING_ABIOTIC_STRESS	NEUTRALIZING_SALINITY_STRESS	SALINITY_STRESS-H2S-VOLATILE_PATHWAY	cysW->PGPT0003005	1
NEUTRALIZING_ABIOTIC_STRESS	NEUTRALIZING_SALINITY_STRESS	SALINITY_STRESS-H2S-VOLATILE_PATHWAY	metB|met|cysA->PGPT0001980	2
NEUTRALIZING_ABIOTIC_STRESS	NEUTRALIZING_SALINITY_STRESS	SALINITY_STRESS-H2S-VOLATILE_PATHWAY	sat|met3->PGPT0002410	1
NEUTRALIZING_ABIOTIC_STRESS	NEUTRALIZING_SALINITY_STRESS	SALINITY_STRESS-H2S-VOLATILE_PATHWAY	sir->PGPT0002825	1
NEUTRALIZING_ABIOTIC_STRESS	NEUTRALIZING_SALINITY_STRESS	SALINITY_STRESS-HALOTOLERANCE_RELATED_ENZYMES	arsC->PGPT0004715	1
NEUTRALIZING_ABIOTIC_STRESS	NEUTRALIZING_SALINITY_STRESS	SALINITY_STRESS-HALOTOLERANCE_RELATED_ENZYMES	atpA->PGPT0014298	1
NEUTRALIZING_ABIOTIC_STRESS	NEUTRALIZING_SALINITY_STRESS	SALINITY_STRESS-HALOTOLERANCE_RELATED_ENZYMES	atpB->PGPT0014303	1
NEUTRALIZING_ABIOTIC_STRESS	NEUTRALIZING_SALINITY_STRESS	SALINITY_STRESS-HALOTOLERANCE_RELATED_ENZYMES	atpC->PGPT0014295	1
NEUTRALIZING_ABIOTIC_STRESS	NEUTRALIZING_SALINITY_STRESS	SALINITY_STRESS-HALOTOLERANCE_RELATED_ENZYMES	atpD->PGPT0014296	1
NEUTRALIZING_ABIOTIC_STRESS	NEUTRALIZING_SALINITY_STRESS	SALINITY_STRESS-HALOTOLERANCE_RELATED_ENZYMES	atpE->PGPT0014302	1
NEUTRALIZING_ABIOTIC_STRESS	NEUTRALIZING_SALINITY_STRESS	SALINITY_STRESS-HALOTOLERANCE_RELATED_ENZYMES	atpF->PGPT0014301	1
NEUTRALIZING_ABIOTIC_STRESS	NEUTRALIZING_SALINITY_STRESS	SALINITY_STRESS-HALOTOLERANCE_RELATED_ENZYMES	atpG->PGPT0014297	1
NEUTRALIZING_ABIOTIC_STRESS	NEUTRALIZING_SALINITY_STRESS	SALINITY_STRESS-HALOTOLERANCE_RELATED_ENZYMES	atpH->PGPT0014299	1
NEUTRALIZING_ABIOTIC_STRESS	NEUTRALIZING_SALINITY_STRESS	SALINITY_STRESS-HALOTOLERANCE_RELATED_ENZYMES	dps|dpsA->PGPT0004055	1
NEUTRALIZING_ABIOTIC_STRESS	NEUTRALIZING_SALINITY_STRESS	SALINITY_STRESS-HALOTOLERANCE_RELATED_ENZYMES	gdhB->PGPT0014290	1
NEUTRALIZING_ABIOTIC_STRESS	NEUTRALIZING_SALINITY_STRESS	SALINITY_STRESS-HALOTOLERANCE_RELATED_ENZYMES	lon->PGPT0014315	2
NEUTRALIZING_ABIOTIC_STRESS	NEUTRALIZING_SALINITY_STRESS	SALINITY_STRESS-HALOTOLERANCE_RELATED_ENZYMES	nadA->PGPT0013365	1
NEUTRALIZING_ABIOTIC_STRESS	NEUTRALIZING_SALINITY_STRESS	SALINITY_STRESS-HALOTOLERANCE_RELATED_ENZYMES	rfbP->PGPT0014305	1
NEUTRALIZING_ABIOTIC_STRESS	NEUTRALIZING_SALINITY_STRESS	SALINITY_STRESS-HALOTOLERANCE_RELATED_ENZYMES	rpmEB->PGPT0014325	1
NEUTRALIZING_ABIOTIC_STRESS	NEUTRALIZING_SALINITY_STRESS	SALINITY_STRESS-HALOTOLERANCE_RELATED_ENZYMES	rsbV->PGPT0014350	1
NEUTRALIZING_ABIOTIC_STRESS	NEUTRALIZING_SALINITY_STRESS	SALINITY_STRESS-HALOTOLERANCE_RELATED_ENZYMES	rseP->PGPT0011685	1
NEUTRALIZING_ABIOTIC_STRESS	NEUTRALIZING_SALINITY_STRESS	SALINITY_STRESS-HALOTOLERANCE_RELATED_ENZYMES	smpB->PGPT0014355	2
NEUTRALIZING_ABIOTIC_STRESS	NEUTRALIZING_SALINITY_STRESS	SALINITY_STRESS-HALOTOLERANCE_RELATED_ENZYMES	spoT->PGPT0014310	1
NEUTRALIZING_ABIOTIC_STRESS	NEUTRALIZING_SALINITY_STRESS	SALINITY_STRESS-HALOTOLERANCE_RELATED_ENZYMES	tatB->PGPT0014360	1
NEUTRALIZING_ABIOTIC_STRESS	NEUTRALIZING_SALINITY_STRESS	SALINITY_STRESS-HALOTOLERANCE_RELATED_ENZYMES	ykgA->PGPT0014323	1
NEUTRALIZING_ABIOTIC_STRESS	NEUTRALIZING_SALINITY_STRESS	SALINITY_STRESS-HALOTOLERANCE_RELATED_ENZYMES	ytaB->PGPT0014330	1
NEUTRALIZING_ABIOTIC_STRESS	NEUTRALIZING_SALINITY_STRESS	SALINITY_STRESS-MAGNESIUM_TRANSPORT	citS->PGPT0001490	1
NEUTRALIZING_ABIOTIC_STRESS	NEUTRALIZING_SALINITY_STRESS	SALINITY_STRESS-MAGNESIUM_TRANSPORT	corA|yfjQ->PGPT0014010	1
NEUTRALIZING_ABIOTIC_STRESS	NEUTRALIZING_SALINITY_STRESS	SALINITY_STRESS-MAGNESIUM_TRANSPORT	mgtE->PGPT0013995	1
NEUTRALIZING_ABIOTIC_STRESS	NEUTRALIZING_SALINITY_STRESS	SALINITY_STRESS-MAGNESIUM_TRANSPORT	yhdT->PGPT0014012	3
NEUTRALIZING_ABIOTIC_STRESS	NEUTRALIZING_SALINITY_STRESS	SALINITY_STRESS-MAGNESIUM_TRANSPORT	yugS->PGPT0014014	1
NEUTRALIZING_ABIOTIC_STRESS	NEUTRALIZING_SALINITY_STRESS	SALINITY_STRESS-POTASSIUM_TRANSPORT	cvrA|nhaP2->PGPT0013860	1
NEUTRALIZING_ABIOTIC_STRESS	NEUTRALIZING_SALINITY_STRESS	SALINITY_STRESS-POTASSIUM_TRANSPORT	czcO|noxC|yrdP|trkA|hapE->PGPT0013865	2
NEUTRALIZING_ABIOTIC_STRESS	NEUTRALIZING_SALINITY_STRESS	SALINITY_STRESS-POTASSIUM_TRANSPORT	kch|trkA|mthK|pch->PGPT0002715	2
NEUTRALIZING_ABIOTIC_STRESS	NEUTRALIZING_SALINITY_STRESS	SALINITY_STRESS-POTASSIUM_TRANSPORT	kdpA->PGPT0002740	1
NEUTRALIZING_ABIOTIC_STRESS	NEUTRALIZING_SALINITY_STRESS	SALINITY_STRESS-POTASSIUM_TRANSPORT	kdpB->PGPT0002745	1
NEUTRALIZING_ABIOTIC_STRESS	NEUTRALIZING_SALINITY_STRESS	SALINITY_STRESS-POTASSIUM_TRANSPORT	kdpC->PGPT0002750	1
NEUTRALIZING_ABIOTIC_STRESS	NEUTRALIZING_SALINITY_STRESS	SALINITY_STRESS-POTASSIUM_TRANSPORT	kdpD->PGPT0002755	1
NEUTRALIZING_ABIOTIC_STRESS	NEUTRALIZING_SALINITY_STRESS	SALINITY_STRESS-POTASSIUM_TRANSPORT	kdpE->PGPT0002760	1
NEUTRALIZING_ABIOTIC_STRESS	NEUTRALIZING_SALINITY_STRESS	SALINITY_STRESS-PROLINE_METABOLISM	TC_SSS|yerK|opuE->PGPT0013955	1
NEUTRALIZING_ABIOTIC_STRESS	NEUTRALIZING_SALINITY_STRESS	SALINITY_STRESS-PROLINE_METABOLISM	argB->PGPT0014249	1
NEUTRALIZING_ABIOTIC_STRESS	NEUTRALIZING_SALINITY_STRESS	SALINITY_STRESS-PROLINE_METABOLISM	argC->PGPT0014251	1
NEUTRALIZING_ABIOTIC_STRESS	NEUTRALIZING_SALINITY_STRESS	SALINITY_STRESS-PROLINE_METABOLISM	argD|pqqI->PGPT0014253	1
NEUTRALIZING_ABIOTIC_STRESS	NEUTRALIZING_SALINITY_STRESS	SALINITY_STRESS-PROLINE_METABOLISM	argE->PGPT0014254	3
NEUTRALIZING_ABIOTIC_STRESS	NEUTRALIZING_SALINITY_STRESS	SALINITY_STRESS-PROLINE_METABOLISM	argHA->PGPT0014242	1
NEUTRALIZING_ABIOTIC_STRESS	NEUTRALIZING_SALINITY_STRESS	SALINITY_STRESS-PROLINE_METABOLISM	argJ->PGPT0014244	1
NEUTRALIZING_ABIOTIC_STRESS	NEUTRALIZING_SALINITY_STRESS	SALINITY_STRESS-PROLINE_METABOLISM	argO->PGPT0014247	1
NEUTRALIZING_ABIOTIC_STRESS	NEUTRALIZING_SALINITY_STRESS	SALINITY_STRESS-PROLINE_METABOLISM	gbuA|proV->PGPT0013630	1
NEUTRALIZING_ABIOTIC_STRESS	NEUTRALIZING_SALINITY_STRESS	SALINITY_STRESS-PROLINE_METABOLISM	gbuB|proW->PGPT0013635	1
NEUTRALIZING_ABIOTIC_STRESS	NEUTRALIZING_SALINITY_STRESS	SALINITY_STRESS-PROLINE_METABOLISM	gbuC|proX->PGPT0013640	1
NEUTRALIZING_ABIOTIC_STRESS	NEUTRALIZING_SALINITY_STRESS	SALINITY_STRESS-PROLINE_METABOLISM	proA->PGPT0014215	1
NEUTRALIZING_ABIOTIC_STRESS	NEUTRALIZING_SALINITY_STRESS	SALINITY_STRESS-PROLINE_METABOLISM	proB->PGPT0014220	1
NEUTRALIZING_ABIOTIC_STRESS	NEUTRALIZING_SALINITY_STRESS	SALINITY_STRESS-PROLINE_METABOLISM	proC->PGPT0014225	1
NEUTRALIZING_ABIOTIC_STRESS	NEUTRALIZING_SALINITY_STRESS	SALINITY_STRESS-PROLINE_METABOLISM	yobR->PGPT0014246	2
NEUTRALIZING_ABIOTIC_STRESS	NEUTRALIZING_SALINITY_STRESS	SALINITY_STRESS-SODIUM_TRANSPORT	NHA1_like|SOD2_like->PGPT0013856	1
NEUTRALIZING_ABIOTIC_STRESS	NEUTRALIZING_SALINITY_STRESS	SALINITY_STRESS-SODIUM_TRANSPORT	TC_SSS|yerK|opuE->PGPT0013955	1
NEUTRALIZING_ABIOTIC_STRESS	NEUTRALIZING_SALINITY_STRESS	SALINITY_STRESS-SODIUM_TRANSPORT	mnhA->PGPT0013895	1
NEUTRALIZING_ABIOTIC_STRESS	NEUTRALIZING_SALINITY_STRESS	SALINITY_STRESS-SODIUM_TRANSPORT	mnhC->PGPT0013905	1
NEUTRALIZING_ABIOTIC_STRESS	NEUTRALIZING_SALINITY_STRESS	SALINITY_STRESS-SODIUM_TRANSPORT	mnhD->PGPT0013910	1
NEUTRALIZING_ABIOTIC_STRESS	NEUTRALIZING_SALINITY_STRESS	SALINITY_STRESS-SODIUM_TRANSPORT	mnhE->PGPT0013915	1
NEUTRALIZING_ABIOTIC_STRESS	NEUTRALIZING_SALINITY_STRESS	SALINITY_STRESS-SODIUM_TRANSPORT	mnhF->PGPT0013920	1
NEUTRALIZING_ABIOTIC_STRESS	NEUTRALIZING_SALINITY_STRESS	SALINITY_STRESS-SODIUM_TRANSPORT	mnhG->PGPT0013925	1
NEUTRALIZING_ABIOTIC_STRESS	NEUTRALIZING_SALINITY_STRESS	SALINITY_STRESS-SODIUM_TRANSPORT	nhaA->PGPT0013935	1
NEUTRALIZING_ABIOTIC_STRESS	NEUTRALIZING_SALINITY_STRESS	SALINITY_STRESS-SODIUM_TRANSPORT	nhaK|TC_CPA1->PGPT0013930	1
NEUTRALIZING_ABIOTIC_STRESS	NEUTRALIZING_SALINITY_STRESS	SALINITY_STRESS-SODIUM_TRANSPORT	rnfA|rsxA->PGPT0013260	1
NEUTRALIZING_ABIOTIC_STRESS	NEUTRALIZING_SALINITY_STRESS	SALINITY_STRESS-SULFATE|THIOSULFATE_TRANSPORT	TC_SULP->PGPT0003020	1
NEUTRALIZING_ABIOTIC_STRESS	NEUTRALIZING_SALINITY_STRESS	SALINITY_STRESS-SULFATE|THIOSULFATE_TRANSPORT	cysA->PGPT0002990	1
NEUTRALIZING_ABIOTIC_STRESS	NEUTRALIZING_SALINITY_STRESS	SALINITY_STRESS-SULFATE|THIOSULFATE_TRANSPORT	cysT|cysU->PGPT0003000	1
NEUTRALIZING_ABIOTIC_STRESS	NEUTRALIZING_SALINITY_STRESS	SALINITY_STRESS-SULFATE|THIOSULFATE_TRANSPORT	cysW->PGPT0003005	1
NEUTRALIZING_ABIOTIC_STRESS	NEUTRALIZING_SALINITY_STRESS	SALINITY_STRESS-SULFATE|THIOSULFATE_TRANSPORT	sbp->PGPT0003015	1
NEUTRALIZING_ABIOTIC_STRESS	NEUTRALIZING_SALINITY_STRESS	SALINITY_STRESS-TREHALOSE_METABOLISM	ISA|treX->PGPT0019225	2
NEUTRALIZING_ABIOTIC_STRESS	NEUTRALIZING_SALINITY_STRESS	SALINITY_STRESS-TREHALOSE_METABOLISM	otsA->PGPT0014135	1
NEUTRALIZING_ABIOTIC_STRESS	NEUTRALIZING_SALINITY_STRESS	SALINITY_STRESS-TREHALOSE_METABOLISM	otsB->PGPT0014140	1
NEUTRALIZING_ABIOTIC_STRESS	NEUTRALIZING_SALINITY_STRESS	SALINITY_STRESS-TREHALOSE_METABOLISM	thuE->PGPT0014145	1
NEUTRALIZING_ABIOTIC_STRESS	NEUTRALIZING_SALINITY_STRESS	SALINITY_STRESS-TREHALOSE_METABOLISM	thuF|sugA->PGPT0014150	1
NEUTRALIZING_ABIOTIC_STRESS	NEUTRALIZING_SALINITY_STRESS	SALINITY_STRESS-TREHALOSE_METABOLISM	thuG|sugB->PGPT0014155	1
NEUTRALIZING_ABIOTIC_STRESS	NEUTRALIZING_SALINITY_STRESS	SALINITY_STRESS-TREHALOSE_METABOLISM	treP->PGPT0014080	1
NEUTRALIZING_ABIOTIC_STRESS	NEUTRALIZING_SALINITY_STRESS	SALINITY_STRESS-TREHALOSE_METABOLISM	treS->PGPT0014120	2
NEUTRALIZING_ABIOTIC_STRESS	NEUTRALIZING_SALINITY_STRESS	SALINITY_STRESS-TREHALOSE_METABOLISM	treY|glgY->PGPT0014125	1
NEUTRALIZING_ABIOTIC_STRESS	NEUTRALIZING_SALINITY_STRESS	SALINITY_STRESS-TREHALOSE_METABOLISM	treZ|glgZ->PGPT0014130	1
NEUTRALIZING_ABIOTIC_STRESS	NEUTRALIZING_SALINITY_STRESS	SALINITY_STRESS-VITAMIN_B2|RIBOFLAVIN_METABOLISM	RIB7|arfC->PGPT0008560	1
NEUTRALIZING_ABIOTIC_STRESS	NEUTRALIZING_SALINITY_STRESS	SALINITY_STRESS-VITAMIN_B2|RIBOFLAVIN_METABOLISM	nfrA2|ycnD->PGPT0000295	1
NEUTRALIZING_ABIOTIC_STRESS	NEUTRALIZING_SALINITY_STRESS	SALINITY_STRESS-VITAMIN_B2|RIBOFLAVIN_METABOLISM	ribBA->PGPT0007990	1
NEUTRALIZING_ABIOTIC_STRESS	NEUTRALIZING_SALINITY_STRESS	SALINITY_STRESS-VITAMIN_B2|RIBOFLAVIN_METABOLISM	ribD->PGPT0008555	2
NEUTRALIZING_ABIOTIC_STRESS	NEUTRALIZING_SALINITY_STRESS	SALINITY_STRESS-VITAMIN_B2|RIBOFLAVIN_METABOLISM	ribE|RIB5|ribC->PGPT0008610	1
NEUTRALIZING_ABIOTIC_STRESS	NEUTRALIZING_SALINITY_STRESS	SALINITY_STRESS-VITAMIN_B2|RIBOFLAVIN_METABOLISM	ribF->PGPT0008625	1
NEUTRALIZING_ABIOTIC_STRESS	NEUTRALIZING_SALINITY_STRESS	SALINITY_STRESS-VITAMIN_B2|RIBOFLAVIN_METABOLISM	ribH|RIB4->PGPT0008605	1
NEUTRALIZING_ABIOTIC_STRESS	NEUTRALIZING_SALINITY_STRESS	SALINITY_STRESS-VITAMIN_B2|RIBOFLAVIN_METABOLISM	ssuE->PGPT0003045	1
NEUTRALIZING_ABIOTIC_STRESS	NEUTRALIZING_SALINITY_STRESS	SALINITY_STRESS-VITAMIN_B2|RIBOFLAVIN_METABOLISM	ycsE|yitU|ywtE->PGPT0008595	1
NEUTRALIZING_ABIOTIC_STRESS	NEUTRALIZING_SALINITY_STRESS	SALINITY_STRESS-VITAMIN_B2|RIBOFLAVIN_METABOLISM	yigB->PGPT0008585	1
NEUTRALIZING_ABIOTIC_STRESS	NEUTRALIZING_SALINITY_STRESS	SALINITY_STRESS-VITAMIN_B6|PYRIDOXINE|PYRIDOXAL|PYRIDOXAMINE_BIOSYNTHESIS	pdxA->PGPT0009165	1
NEUTRALIZING_ABIOTIC_STRESS	NEUTRALIZING_SALINITY_STRESS	SALINITY_STRESS-VITAMIN_B6|PYRIDOXINE|PYRIDOXAL|PYRIDOXAMINE_BIOSYNTHESIS	pdxH->PGPT0009115	1
NEUTRALIZING_ABIOTIC_STRESS	NEUTRALIZING_SALINITY_STRESS	SALINITY_STRESS-VITAMIN_B6|PYRIDOXINE|PYRIDOXAL|PYRIDOXAMINE_BIOSYNTHESIS	pdxK|pdxY->PGPT0009125	1
NEUTRALIZING_ABIOTIC_STRESS	NEUTRALIZING_SALINITY_STRESS	SALINITY_STRESS-VITAMIN_B6|PYRIDOXINE|PYRIDOXAL|PYRIDOXAMINE_BIOSYNTHESIS	pdxS|pdx1|yaaD->PGPT0009180	1
NEUTRALIZING_ABIOTIC_STRESS	NEUTRALIZING_SALINITY_STRESS	SALINITY_STRESS-VITAMIN_B6|PYRIDOXINE|PYRIDOXAL|PYRIDOXAMINE_BIOSYNTHESIS	pdxT|pdx2|yaaE->PGPT0009185	2
NEUTRALIZING_ABIOTIC_STRESS	NEUTRALIZING_SALINITY_STRESS	SALINITY_STRESS-VITAMIN_B6|PYRIDOXINE|PYRIDOXAL|PYRIDOXAMINE_BIOSYNTHESIS	serA->PGPT0009155	2
NEUTRALIZING_ABIOTIC_STRESS	NEUTRALIZING_SALINITY_STRESS	SALINITY_STRESS-VITAMIN_B6|PYRIDOXINE|PYRIDOXAL|PYRIDOXAMINE_BIOSYNTHESIS	serC|pdxF->PGPT0009160	1
NEUTRALIZING_ABIOTIC_STRESS	NEUTRALIZING_SALINITY_STRESS	SALINITY_STRESS-VITAMIN_B6|PYRIDOXINE|PYRIDOXAL|PYRIDOXAMINE_BIOSYNTHESIS	thrC->PGPT0009175	3
NEUTRALIZING_ABIOTIC_STRESS	NEUTRALIZING_SALINITY_STRESS	SALINITY_STRESS-VITAMIN_B6|PYRIDOXINE|PYRIDOXAL|PYRIDOXAMINE_BIOSYNTHESIS	ydbC->PGPT0009140	3
NEUTRALIZING_ABIOTIC_STRESS	NEUTRALIZING_SALINITY_STRESS	SALINITY_STRESS-VITAMIN_B9|FOLATE_METABOLISM	fhs->PGPT0008065	1
NEUTRALIZING_ABIOTIC_STRESS	NEUTRALIZING_SALINITY_STRESS	SALINITY_STRESS-VITAMIN_B9|FOLATE_METABOLISM	fmt->PGPT0008125	1
NEUTRALIZING_ABIOTIC_STRESS	NEUTRALIZING_SALINITY_STRESS	SALINITY_STRESS-VITAMIN_B9|FOLATE_METABOLISM	folA->PGPT0007945	1
NEUTRALIZING_ABIOTIC_STRESS	NEUTRALIZING_SALINITY_STRESS	SALINITY_STRESS-VITAMIN_B9|FOLATE_METABOLISM	folB->PGPT0007905	1
NEUTRALIZING_ABIOTIC_STRESS	NEUTRALIZING_SALINITY_STRESS	SALINITY_STRESS-VITAMIN_B9|FOLATE_METABOLISM	folC->PGPT0007975	1
NEUTRALIZING_ABIOTIC_STRESS	NEUTRALIZING_SALINITY_STRESS	SALINITY_STRESS-VITAMIN_B9|FOLATE_METABOLISM	folD->PGPT0008075	1
NEUTRALIZING_ABIOTIC_STRESS	NEUTRALIZING_SALINITY_STRESS	SALINITY_STRESS-VITAMIN_B9|FOLATE_METABOLISM	folE->PGPT0007875	1
NEUTRALIZING_ABIOTIC_STRESS	NEUTRALIZING_SALINITY_STRESS	SALINITY_STRESS-VITAMIN_B9|FOLATE_METABOLISM	folK->PGPT0007910	1
NEUTRALIZING_ABIOTIC_STRESS	NEUTRALIZING_SALINITY_STRESS	SALINITY_STRESS-VITAMIN_B9|FOLATE_METABOLISM	folP->PGPT0007915	2
NEUTRALIZING_ABIOTIC_STRESS	NEUTRALIZING_SALINITY_STRESS	SALINITY_STRESS-VITAMIN_B9|FOLATE_METABOLISM	gcvT->PGPT0008130	2
NEUTRALIZING_ABIOTIC_STRESS	NEUTRALIZING_SALINITY_STRESS	SALINITY_STRESS-VITAMIN_B9|FOLATE_METABOLISM	glyA->PGPT0008090	1
NEUTRALIZING_ABIOTIC_STRESS	NEUTRALIZING_SALINITY_STRESS	SALINITY_STRESS-VITAMIN_B9|FOLATE_METABOLISM	metF->PGPT0008160	2
NEUTRALIZING_ABIOTIC_STRESS	NEUTRALIZING_SALINITY_STRESS	SALINITY_STRESS-VITAMIN_B9|FOLATE_METABOLISM	metH->PGPT0008135	4
NEUTRALIZING_ABIOTIC_STRESS	NEUTRALIZING_SALINITY_STRESS	SALINITY_STRESS-VITAMIN_B9|FOLATE_METABOLISM	phoD->PGPT0002575	2
NEUTRALIZING_ABIOTIC_STRESS	NEUTRALIZING_SALINITY_STRESS	SALINITY_STRESS-VITAMIN_B9|FOLATE_METABOLISM	purH->PGPT0008110	1
NEUTRALIZING_ABIOTIC_STRESS	NEUTRALIZING_SALINITY_STRESS	SALINITY_STRESS-VITAMIN_B9|FOLATE_METABOLISM	purN->PGPT0008095	1
NEUTRALIZING_ABIOTIC_STRESS	NEUTRALIZING_SALINITY_STRESS	SALINITY_STRESS-VITAMIN_B9|FOLATE_METABOLISM	purU->PGPT0008155	1
NEUTRALIZING_ABIOTIC_STRESS	NEUTRALIZING_SALINITY_STRESS	SALINITY_STRESS-VITAMIN_B9|FOLATE_METABOLISM	ribBA->PGPT0007990	1
NEUTRALIZING_ABIOTIC_STRESS	NEUTRALIZING_SALINITY_STRESS	SALINITY_STRESS-VITAMIN_B9|FOLATE_METABOLISM	thyA->PGPT0008145	1
NEUTRALIZING_ABIOTIC_STRESS	NEUTRALIZING_SALINITY_STRESS	SALINITY_STRESS-VITAMIN_B9|FOLATE_METABOLISM	ygfA|fthC|yqgN|folN->PGPT0008170	1
NEUTRALIZING_ABIOTIC_STRESS	NEUTRALIZING_SALINITY_STRESS	SALINITY_STRESS_SIGNALLING	degU->PGPT0012750	4
NEUTRALIZING_ABIOTIC_STRESS	NITROSATIVE|OXIDATIVE_STRESS|ROS_SCAVENGING	DETOXIFICATION_OF_PEROXIDIZED_COMPOUNDS	ahpE->PGPT0013145	1
NEUTRALIZING_ABIOTIC_STRESS	NITROSATIVE|OXIDATIVE_STRESS|ROS_SCAVENGING	DETOXIFICATION_OF_PEROXIDIZED_COMPOUNDS	bcp|PRXQ|DOT5->PGPT0013120	1
NEUTRALIZING_ABIOTIC_STRESS	NITROSATIVE|OXIDATIVE_STRESS|ROS_SCAVENGING	DETOXIFICATION_OF_PEROXIDIZED_COMPOUNDS	bsaA|gpx|btuE->PGPT0013115	1
NEUTRALIZING_ABIOTIC_STRESS	NITROSATIVE|OXIDATIVE_STRESS|ROS_SCAVENGING	DETOXIFICATION_OF_PEROXIDIZED_COMPOUNDS	cpo->PGPT0013125	2
NEUTRALIZING_ABIOTIC_STRESS	NITROSATIVE|OXIDATIVE_STRESS|ROS_SCAVENGING	DETOXIFICATION_OF_PEROXIDIZED_COMPOUNDS	efeB->PGPT0003720	2
NEUTRALIZING_ABIOTIC_STRESS	NITROSATIVE|OXIDATIVE_STRESS|ROS_SCAVENGING	DETOXIFICATION_OF_PEROXIDIZED_COMPOUNDS	gor->PGPT0013175	1
NEUTRALIZING_ABIOTIC_STRESS	NITROSATIVE|OXIDATIVE_STRESS|ROS_SCAVENGING	DETOXIFICATION_OF_PEROXIDIZED_COMPOUNDS	katG->PGPT0013165	1
NEUTRALIZING_ABIOTIC_STRESS	NITROSATIVE|OXIDATIVE_STRESS|ROS_SCAVENGING	DETOXIFICATION_OF_PEROXIDIZED_COMPOUNDS	ohrB|osmC|ohr|ykzA->PGPT0013160	2
NEUTRALIZING_ABIOTIC_STRESS	NITROSATIVE|OXIDATIVE_STRESS|ROS_SCAVENGING	DETOXIFICATION_OF_PEROXIDIZED_COMPOUNDS	ohrR->PGPT0013155	6
NEUTRALIZING_ABIOTIC_STRESS	NITROSATIVE|OXIDATIVE_STRESS|ROS_SCAVENGING	DETOXIFICATION_OF_PEROXIDIZED_COMPOUNDS	oxyR->PGPT0012965	1
NEUTRALIZING_ABIOTIC_STRESS	NITROSATIVE|OXIDATIVE_STRESS|ROS_SCAVENGING	DETOXIFICATION_OF_PEROXIDIZED_COMPOUNDS	tpx->PGPT0013105	1
NEUTRALIZING_ABIOTIC_STRESS	NITROSATIVE|OXIDATIVE_STRESS|ROS_SCAVENGING	DETOXIFICATION_OF_SUPEROXIDE_ANION_RADICALS	chrR->PGPT0004195	1
NEUTRALIZING_ABIOTIC_STRESS	NITROSATIVE|OXIDATIVE_STRESS|ROS_SCAVENGING	DETOXIFICATION_OF_SUPEROXIDE_ANION_RADICALS	sodN->PGPT0013180	1
NEUTRALIZING_ABIOTIC_STRESS	NITROSATIVE|OXIDATIVE_STRESS|ROS_SCAVENGING	NITROSATIVE|OXIDATIVE_STRESS|ROS_REGULATORY_PROTEINS	arcA->PGPT0020075	1
NEUTRALIZING_ABIOTIC_STRESS	NITROSATIVE|OXIDATIVE_STRESS|ROS_SCAVENGING	NITROSATIVE|OXIDATIVE_STRESS|ROS_REGULATORY_PROTEINS	arcB|argF|argI->PGPT0020080	1
NEUTRALIZING_ABIOTIC_STRESS	NITROSATIVE|OXIDATIVE_STRESS|ROS_SCAVENGING	NITROSATIVE|OXIDATIVE_STRESS|ROS_REGULATORY_PROTEINS	dps|dpsA->PGPT0004055	1
NEUTRALIZING_ABIOTIC_STRESS	NITROSATIVE|OXIDATIVE_STRESS|ROS_SCAVENGING	NITROSATIVE|OXIDATIVE_STRESS|ROS_REGULATORY_PROTEINS	marR->PGPT0029244	2
NEUTRALIZING_ABIOTIC_STRESS	NITROSATIVE|OXIDATIVE_STRESS|ROS_SCAVENGING	NITROSATIVE|OXIDATIVE_STRESS|ROS_REGULATORY_PROTEINS	oxyR->PGPT0012965	1
NEUTRALIZING_ABIOTIC_STRESS	NITROSATIVE|OXIDATIVE_STRESS|ROS_SCAVENGING	NITROSATIVE|OXIDATIVE_STRESS|ROS_REGULATORY_PROTEINS	soxR->PGPT0012955	1
NEUTRALIZING_ABIOTIC_STRESS	NITROSATIVE|OXIDATIVE_STRESS|ROS_SCAVENGING	OXIDATIVE_STRESS-ARYLPOLYENE_BIOSYNTHESIS	ABC_CD_A->PGPT0013345	2
NEUTRALIZING_ABIOTIC_STRESS	NITROSATIVE|OXIDATIVE_STRESS|ROS_SCAVENGING	OXIDATIVE_STRESS-ARYLPOLYENE_BIOSYNTHESIS	ABC_CD_P->PGPT0013350	1
NEUTRALIZING_ABIOTIC_STRESS	NITROSATIVE|OXIDATIVE_STRESS|ROS_SCAVENGING	OXIDATIVE_STRESS-ARYLPOLYENE_BIOSYNTHESIS	acpP->PGPT0011375	1
NEUTRALIZING_ABIOTIC_STRESS	NITROSATIVE|OXIDATIVE_STRESS|ROS_SCAVENGING	OXIDATIVE_STRESS-ARYLPOLYENE_BIOSYNTHESIS	acpS->PGPT0008840	2
NEUTRALIZING_ABIOTIC_STRESS	NITROSATIVE|OXIDATIVE_STRESS|ROS_SCAVENGING	OXIDATIVE_STRESS-ARYLPOLYENE_BIOSYNTHESIS	ybgC->PGPT0001850	4
NEUTRALIZING_ABIOTIC_STRESS	NITROSATIVE|OXIDATIVE_STRESS|ROS_SCAVENGING	OXIDATIVE_STRESS-ARYLPOLYENE_BIOSYNTHESIS	ymfI|fabG|efpI->PGPT0003180	8
NEUTRALIZING_ABIOTIC_STRESS	NITROSATIVE|OXIDATIVE_STRESS|ROS_SCAVENGING	OXIDATIVE_STRESS-CAROTENOID_BIOSYNTHESIS	crtD->PGPT0007385	1
NEUTRALIZING_ABIOTIC_STRESS	NITROSATIVE|OXIDATIVE_STRESS|ROS_SCAVENGING	OXIDATIVE_STRESS-CAROTENOID_BIOSYNTHESIS	crtI->PGPT0007405	1
NEUTRALIZING_ABIOTIC_STRESS	NITROSATIVE|OXIDATIVE_STRESS|ROS_SCAVENGING	OXIDATIVE_STRESS-CAROTENOID_BIOSYNTHESIS	crtO->PGPT0007430	2
NEUTRALIZING_ABIOTIC_STRESS	NITROSATIVE|OXIDATIVE_STRESS|ROS_SCAVENGING	OXIDATIVE_STRESS-CAROTENOID_BIOSYNTHESIS	crtP->PGPT0007440	1
NEUTRALIZING_ABIOTIC_STRESS	NITROSATIVE|OXIDATIVE_STRESS|ROS_SCAVENGING	OXIDATIVE_STRESS-CAROTENOID_BIOSYNTHESIS	crtU|cruE->PGPT0007465	1
NEUTRALIZING_ABIOTIC_STRESS	NITROSATIVE|OXIDATIVE_STRESS|ROS_SCAVENGING	OXIDATIVE_STRESS-CAROTENOID_BIOSYNTHESIS	crtY->PGPT0007480	1
NEUTRALIZING_ABIOTIC_STRESS	NITROSATIVE|OXIDATIVE_STRESS|ROS_SCAVENGING	OXIDATIVE_STRESS-CAROTENOID_BIOSYNTHESIS	cruC->PGPT0007495	1
NEUTRALIZING_ABIOTIC_STRESS	NITROSATIVE|OXIDATIVE_STRESS|ROS_SCAVENGING	OXIDATIVE_STRESS-GLUTATHION_METABOLISM	ggt->PGPT0002935	2
NEUTRALIZING_ABIOTIC_STRESS	NITROSATIVE|OXIDATIVE_STRESS|ROS_SCAVENGING	OXIDATIVE_STRESS-GLUTATHION_METABOLISM	yqjG->PGPT0013050	1
NEUTRALIZING_ABIOTIC_STRESS	NITROSATIVE|OXIDATIVE_STRESS|ROS_SCAVENGING	OXIDATIVE_STRESS-LACTOYLGLUTATHIONE_LYASE	gloA|ywbC->PGPT0013300	6
NEUTRALIZING_ABIOTIC_STRESS	NITROSATIVE|OXIDATIVE_STRESS|ROS_SCAVENGING	OXIDATIVE_STRESS-LIPOIC_ACID_METABOLISM	lipA->PGPT0003935	1
NEUTRALIZING_ABIOTIC_STRESS	NITROSATIVE|OXIDATIVE_STRESS|ROS_SCAVENGING	OXIDATIVE_STRESS-OXIDATIVE_STRESS_RELATED_PROTEIN	rpoS->PGPT0014685	1
NEUTRALIZING_ABIOTIC_STRESS	NITROSATIVE|OXIDATIVE_STRESS|ROS_SCAVENGING	OXIDATIVE_STRESS-OXIDOREDUCTASES	fpr->PGPT0013215	2
NEUTRALIZING_ABIOTIC_STRESS	NITROSATIVE|OXIDATIVE_STRESS|ROS_SCAVENGING	OXIDATIVE_STRESS-OXIDOREDUCTASES	katE|CAT|catB|srpA->PGPT0014380	1
NEUTRALIZING_ABIOTIC_STRESS	NITROSATIVE|OXIDATIVE_STRESS|ROS_SCAVENGING	OXIDATIVE_STRESS-OXIDOREDUCTASES	qor->PGPT0013255	3
NEUTRALIZING_ABIOTIC_STRESS	NITROSATIVE|OXIDATIVE_STRESS|ROS_SCAVENGING	OXIDATIVE_STRESS-OXIDOREDUCTASES	rnfA|rsxA->PGPT0013260	1
NEUTRALIZING_ABIOTIC_STRESS	NITROSATIVE|OXIDATIVE_STRESS|ROS_SCAVENGING	OXIDATIVE_STRESS-SPERMIDINE|PUTRESCINE_METABOLISM	gsp->PGPT0007755	1
NEUTRALIZING_ABIOTIC_STRESS	NITROSATIVE|OXIDATIVE_STRESS|ROS_SCAVENGING	OXIDATIVE_STRESS-SPERMIDINE|PUTRESCINE_METABOLISM	paiA->PGPT0007785	1
NEUTRALIZING_ABIOTIC_STRESS	NITROSATIVE|OXIDATIVE_STRESS|ROS_SCAVENGING	OXIDATIVE_STRESS-SPERMIDINE|PUTRESCINE_METABOLISM	potA->PGPT0007840	1
NEUTRALIZING_ABIOTIC_STRESS	NITROSATIVE|OXIDATIVE_STRESS|ROS_SCAVENGING	OXIDATIVE_STRESS-SPERMIDINE|PUTRESCINE_METABOLISM	potB->PGPT0007835	1
NEUTRALIZING_ABIOTIC_STRESS	NITROSATIVE|OXIDATIVE_STRESS|ROS_SCAVENGING	OXIDATIVE_STRESS-SPERMIDINE|PUTRESCINE_METABOLISM	potC->PGPT0007830	1
NEUTRALIZING_ABIOTIC_STRESS	NITROSATIVE|OXIDATIVE_STRESS|ROS_SCAVENGING	OXIDATIVE_STRESS-SPERMIDINE|PUTRESCINE_METABOLISM	puuP->PGPT0007795	1
NEUTRALIZING_ABIOTIC_STRESS	NITROSATIVE|OXIDATIVE_STRESS|ROS_SCAVENGING	OXIDATIVE_STRESS-SPERMIDINE|PUTRESCINE_METABOLISM	spuC->PGPT0007865	1
NEUTRALIZING_ABIOTIC_STRESS	NITROSATIVE|OXIDATIVE_STRESS|ROS_SCAVENGING	OXIDATIVE_STRESS-SULFOXIDE_REDUCTASES	msrA->PGPT0013065	1
NEUTRALIZING_ABIOTIC_STRESS	NITROSATIVE|OXIDATIVE_STRESS|ROS_SCAVENGING	OXIDATIVE_STRESS-TERPENOID_DERIVATE_PRODUCTION	dxs->PGPT0008960	1
NEUTRALIZING_ABIOTIC_STRESS	NITROSATIVE|OXIDATIVE_STRESS|ROS_SCAVENGING	OXIDATIVE_STRESS-TERPENOID_DERIVATE_PRODUCTION	gcpE|ispG->PGPT0007580	1
NEUTRALIZING_ABIOTIC_STRESS	NITROSATIVE|OXIDATIVE_STRESS|ROS_SCAVENGING	OXIDATIVE_STRESS-TERPENOID_DERIVATE_PRODUCTION	idsA->PGPT0007550	2
NEUTRALIZING_ABIOTIC_STRESS	NITROSATIVE|OXIDATIVE_STRESS|ROS_SCAVENGING	OXIDATIVE_STRESS-TERPENOID_DERIVATE_PRODUCTION	ispB->PGPT0007525	1
NEUTRALIZING_ABIOTIC_STRESS	NITROSATIVE|OXIDATIVE_STRESS|ROS_SCAVENGING	OXIDATIVE_STRESS-TERPENOID_DERIVATE_PRODUCTION	ispD->PGPT0007590	3
NEUTRALIZING_ABIOTIC_STRESS	NITROSATIVE|OXIDATIVE_STRESS|ROS_SCAVENGING	OXIDATIVE_STRESS-TERPENOID_DERIVATE_PRODUCTION	ispE->PGPT0007605	1
NEUTRALIZING_ABIOTIC_STRESS	NITROSATIVE|OXIDATIVE_STRESS|ROS_SCAVENGING	OXIDATIVE_STRESS-TERPENOID_DERIVATE_PRODUCTION	ispF->PGPT0007595	1
NEUTRALIZING_ABIOTIC_STRESS	NITROSATIVE|OXIDATIVE_STRESS|ROS_SCAVENGING	OXIDATIVE_STRESS-TERPENOID_DERIVATE_PRODUCTION	ispH|lytB->PGPT0007615	1
NEUTRALIZING_ABIOTIC_STRESS	NITROSATIVE|OXIDATIVE_STRESS|ROS_SCAVENGING	OXIDATIVE_STRESS-TERPENOID_DERIVATE_PRODUCTION	uppS->PGPT0007535	1
NEUTRALIZING_ABIOTIC_STRESS	NITROSATIVE|OXIDATIVE_STRESS|ROS_SCAVENGING	OXIDATIVE_STRESS-THIOREDOXINES|THIOESTERASES	menI|ydiI|ydiL|ydiI|ybdB->PGPT0001845	1
NEUTRALIZING_ABIOTIC_STRESS	NITROSATIVE|OXIDATIVE_STRESS|ROS_SCAVENGING	OXIDATIVE_STRESS-THIOREDOXINES|THIOESTERASES	trxA->PGPT0013055	3
NEUTRALIZING_ABIOTIC_STRESS	NITROSATIVE|OXIDATIVE_STRESS|ROS_SCAVENGING	OXIDATIVE_STRESS-THIOREDOXINES|THIOESTERASES	trxB->PGPT0013060	3
NEUTRALIZING_ABIOTIC_STRESS	NITROSATIVE|OXIDATIVE_STRESS|ROS_SCAVENGING	OXIDATIVE_STRESS-UBIQUINONE|COENZYME_Q_PATHWAY	ubiB|aarF->PGPT0009520	1
NEUTRALIZING_ABIOTIC_STRESS	NITROSATIVE|OXIDATIVE_STRESS|ROS_SCAVENGING	OXIDATIVE_STRESS-UBIQUINONE|COENZYME_Q_PATHWAY	ubiE->PGPT0009535	3
NEUTRALIZING_ABIOTIC_STRESS	NITROSATIVE|OXIDATIVE_STRESS|ROS_SCAVENGING	OXIDATIVE_STRESS-VITAMIN_B3|NIACIN_BIOSYNTHESIS	deoD->PGPT0013385	1
NEUTRALIZING_ABIOTIC_STRESS	NITROSATIVE|OXIDATIVE_STRESS|ROS_SCAVENGING	OXIDATIVE_STRESS-VITAMIN_B3|NIACIN_BIOSYNTHESIS	iunH->PGPT0013465	1
NEUTRALIZING_ABIOTIC_STRESS	NITROSATIVE|OXIDATIVE_STRESS|ROS_SCAVENGING	OXIDATIVE_STRESS-VITAMIN_B3|NIACIN_BIOSYNTHESIS	nadA->PGPT0013365	1
NEUTRALIZING_ABIOTIC_STRESS	NITROSATIVE|OXIDATIVE_STRESS|ROS_SCAVENGING	OXIDATIVE_STRESS-VITAMIN_B3|NIACIN_BIOSYNTHESIS	nadB->PGPT0013355	1
NEUTRALIZING_ABIOTIC_STRESS	NITROSATIVE|OXIDATIVE_STRESS|ROS_SCAVENGING	OXIDATIVE_STRESS-VITAMIN_B3|NIACIN_BIOSYNTHESIS	nadC->PGPT0013370	1
NEUTRALIZING_ABIOTIC_STRESS	NITROSATIVE|OXIDATIVE_STRESS|ROS_SCAVENGING	OXIDATIVE_STRESS-VITAMIN_B3|NIACIN_BIOSYNTHESIS	nadD->PGPT0013435	1
NEUTRALIZING_ABIOTIC_STRESS	NITROSATIVE|OXIDATIVE_STRESS|ROS_SCAVENGING	OXIDATIVE_STRESS-VITAMIN_B3|NIACIN_BIOSYNTHESIS	nadE2->PGPT0013450	2
NEUTRALIZING_ABIOTIC_STRESS	NITROSATIVE|OXIDATIVE_STRESS|ROS_SCAVENGING	OXIDATIVE_STRESS-VITAMIN_B3|NIACIN_BIOSYNTHESIS	npdA->PGPT0013485	2
NEUTRALIZING_ABIOTIC_STRESS	NITROSATIVE|OXIDATIVE_STRESS|ROS_SCAVENGING	OXIDATIVE_STRESS-VITAMIN_B3|NIACIN_BIOSYNTHESIS	nucA|ushA|yhcR|yfkN->PGPT0013395	2
NEUTRALIZING_ABIOTIC_STRESS	NITROSATIVE|OXIDATIVE_STRESS|ROS_SCAVENGING	OXIDATIVE_STRESS-VITAMIN_B3|NIACIN_BIOSYNTHESIS	nudC->PGPT0013440	1
NEUTRALIZING_ABIOTIC_STRESS	NITROSATIVE|OXIDATIVE_STRESS|ROS_SCAVENGING	OXIDATIVE_STRESS-VITAMIN_B3|NIACIN_BIOSYNTHESIS	pncA->PGPT0013470	1
NEUTRALIZING_ABIOTIC_STRESS	NITROSATIVE|OXIDATIVE_STRESS|ROS_SCAVENGING	OXIDATIVE_STRESS-VITAMIN_B3|NIACIN_BIOSYNTHESIS	pncB->PGPT0013375	1
NEUTRALIZING_ABIOTIC_STRESS	NITROSATIVE|OXIDATIVE_STRESS|ROS_SCAVENGING	OXIDATIVE_STRESS-VITAMIN_B3|NIACIN_BIOSYNTHESIS	pncC->PGPT0013455	1
NEUTRALIZING_ABIOTIC_STRESS	NITROSATIVE|OXIDATIVE_STRESS|ROS_SCAVENGING	OXIDATIVE_STRESS-VITAMIN_B3|NIACIN_BIOSYNTHESIS	pntA->PGPT0013500	2
NEUTRALIZING_ABIOTIC_STRESS	NITROSATIVE|OXIDATIVE_STRESS|ROS_SCAVENGING	OXIDATIVE_STRESS-VITAMIN_B3|NIACIN_BIOSYNTHESIS	pntB->PGPT0013505	1
NEUTRALIZING_ABIOTIC_STRESS	NITROSATIVE|OXIDATIVE_STRESS|ROS_SCAVENGING	OXIDATIVE_STRESS-VITAMIN_B3|NIACIN_BIOSYNTHESIS	punA->PGPT0013380	1
NEUTRALIZING_ABIOTIC_STRESS	NITROSATIVE|OXIDATIVE_STRESS|ROS_SCAVENGING	OXIDATIVE_STRESS-VITAMIN_B6|PYRIDOXINE|PYRIDOXAL|PYRIDOXAMINE_BIOSYNTHESIS	pdxA->PGPT0009165	1
NEUTRALIZING_ABIOTIC_STRESS	NITROSATIVE|OXIDATIVE_STRESS|ROS_SCAVENGING	OXIDATIVE_STRESS-VITAMIN_B6|PYRIDOXINE|PYRIDOXAL|PYRIDOXAMINE_BIOSYNTHESIS	pdxH->PGPT0009115	1
NEUTRALIZING_ABIOTIC_STRESS	NITROSATIVE|OXIDATIVE_STRESS|ROS_SCAVENGING	OXIDATIVE_STRESS-VITAMIN_B6|PYRIDOXINE|PYRIDOXAL|PYRIDOXAMINE_BIOSYNTHESIS	pdxK|pdxY->PGPT0009125	1
NEUTRALIZING_ABIOTIC_STRESS	NITROSATIVE|OXIDATIVE_STRESS|ROS_SCAVENGING	OXIDATIVE_STRESS-VITAMIN_B6|PYRIDOXINE|PYRIDOXAL|PYRIDOXAMINE_BIOSYNTHESIS	pdxS|pdx1|yaaD->PGPT0009180	1
NEUTRALIZING_ABIOTIC_STRESS	NITROSATIVE|OXIDATIVE_STRESS|ROS_SCAVENGING	OXIDATIVE_STRESS-VITAMIN_B6|PYRIDOXINE|PYRIDOXAL|PYRIDOXAMINE_BIOSYNTHESIS	pdxT|pdx2|yaaE->PGPT0009185	2
NEUTRALIZING_ABIOTIC_STRESS	NITROSATIVE|OXIDATIVE_STRESS|ROS_SCAVENGING	OXIDATIVE_STRESS-VITAMIN_B6|PYRIDOXINE|PYRIDOXAL|PYRIDOXAMINE_BIOSYNTHESIS	serA->PGPT0009155	2
NEUTRALIZING_ABIOTIC_STRESS	NITROSATIVE|OXIDATIVE_STRESS|ROS_SCAVENGING	OXIDATIVE_STRESS-VITAMIN_B6|PYRIDOXINE|PYRIDOXAL|PYRIDOXAMINE_BIOSYNTHESIS	serC|pdxF->PGPT0009160	1
NEUTRALIZING_ABIOTIC_STRESS	NITROSATIVE|OXIDATIVE_STRESS|ROS_SCAVENGING	OXIDATIVE_STRESS-VITAMIN_B6|PYRIDOXINE|PYRIDOXAL|PYRIDOXAMINE_BIOSYNTHESIS	thrC->PGPT0009175	3
NEUTRALIZING_ABIOTIC_STRESS	NITROSATIVE|OXIDATIVE_STRESS|ROS_SCAVENGING	OXIDATIVE_STRESS-VITAMIN_B6|PYRIDOXINE|PYRIDOXAL|PYRIDOXAMINE_BIOSYNTHESIS	ydbC->PGPT0009140	3
NEUTRALIZING_ABIOTIC_STRESS	NITROSATIVE|OXIDATIVE_STRESS|ROS_SCAVENGING	OXIDATIVE_STRESS-VITAMIN_C|ASCORBIC_ACID_BIOSYNTHESIS	GULO_like->PGPT0009350	3
NEUTRALIZING_ABIOTIC_STRESS	NITROSATIVE|OXIDATIVE_STRESS|ROS_SCAVENGING	OXIDATIVE_STRESS-VITAMIN_C|ASCORBIC_ACID_BIOSYNTHESIS	dkgA->PGPT0001320	3
NEUTRALIZING_ABIOTIC_STRESS	NITROSATIVE|OXIDATIVE_STRESS|ROS_SCAVENGING	OXIDATIVE_STRESS-VITAMIN_E_BIOSYNTHESIS	hppD->PGPT0009480	2
NEUTRALIZING_ABIOTIC_STRESS	NITROSATIVE|OXIDATIVE_STRESS|ROS_SCAVENGING	OXIDATIVE_STRESS-VITAMIN_E_BIOSYNTHESIS	rebM|vte3|adpE|eryG->PGPT0009485	1
NEUTRALIZING_BIOTIC_STRESS	ANTIPROTOZOAN|ANTIPROTISTAL_ACTIVITY	ANTIPROTISTAL-PENTALENOLACTONE_METABOLISM	CYP105D->PGPT0011505	1
NEUTRALIZING_BIOTIC_STRESS	BACTERICIDAL_COMPOUNDS|ANTIBIOTICS	BACTERICIDAL-ANSAMITOCIN|RIFAMYCIN_METABOLISM	rifM|asm45->PGPT0011190	1
NEUTRALIZING_BIOTIC_STRESS	BACTERICIDAL_COMPOUNDS|ANTIBIOTICS	BACTERICIDAL-ANSAMITOCIN|RIFAMYCIN_METABOLISM	tktA|tktB->PGPT0011200	3
NEUTRALIZING_BIOTIC_STRESS	BACTERICIDAL_COMPOUNDS|ANTIBIOTICS	BACTERICIDAL-AURACHIN_METABOLISM	acpP->PGPT0011375	1
NEUTRALIZING_BIOTIC_STRESS	BACTERICIDAL_COMPOUNDS|ANTIBIOTICS	BACTERICIDAL-BACTERIOCINS|LANTIBIOITC|NISIN	rseP->PGPT0011685	1
NEUTRALIZING_BIOTIC_STRESS	BACTERICIDAL_COMPOUNDS|ANTIBIOTICS	BACTERICIDAL-BACTERIOCINS|LANTIBIOITC|NISIN	ybhF|yadG|ecsA->PGPT0006725	15
NEUTRALIZING_BIOTIC_STRESS	BACTERICIDAL_COMPOUNDS|ANTIBIOTICS	BACTERICIDAL-BACTERIOCINS|LANTIBIOITC|NISIN	ybhS|ecsB->PGPT0006730	3
NEUTRALIZING_BIOTIC_STRESS	BACTERICIDAL_COMPOUNDS|ANTIBIOTICS	BACTERICIDAL-CEPHALOPORIN_METABOLISM	cefG->PGPT0011015	1
NEUTRALIZING_BIOTIC_STRESS	BACTERICIDAL_COMPOUNDS|ANTIBIOTICS	BACTERICIDAL-CHLOROEREMOMYCIN_METABOLISM	cepG|oxyC->PGPT0009730	1
NEUTRALIZING_BIOTIC_STRESS	BACTERICIDAL_COMPOUNDS|ANTIBIOTICS	BACTERICIDAL-ERYTHROMYCIN_METABOLISM	eryF->PGPT0010845	1
NEUTRALIZING_BIOTIC_STRESS	BACTERICIDAL_COMPOUNDS|ANTIBIOTICS	BACTERICIDAL-MEGALOMYCIN_METABOLISM	megY->PGPT0010985	1
NEUTRALIZING_BIOTIC_STRESS	BACTERICIDAL_COMPOUNDS|ANTIBIOTICS	BACTERICIDAL-NOCARDICIN_A-D_METABOLISM	nocN|hmo->PGPT0011050	1
NEUTRALIZING_BIOTIC_STRESS	BACTERICIDAL_COMPOUNDS|ANTIBIOTICS	BACTERICIDAL-PENTALENOLACTONE_METABOLISM	CYP105D->PGPT0011505	1
NEUTRALIZING_BIOTIC_STRESS	BACTERICIDAL_COMPOUNDS|ANTIBIOTICS	BACTERICIDAL-PRODIGIOSIN_METABOLISM	ymfI|fabG|efpI->PGPT0003180	8
NEUTRALIZING_BIOTIC_STRESS	BACTERICIDAL_COMPOUNDS|ANTIBIOTICS	BACTERICIDAL-SPERMIDINE|PUTRESCINE_METABOLISM	gsp->PGPT0007755	1
NEUTRALIZING_BIOTIC_STRESS	BACTERICIDAL_COMPOUNDS|ANTIBIOTICS	BACTERICIDAL-SPERMIDINE|PUTRESCINE_METABOLISM	paiA->PGPT0007785	1
NEUTRALIZING_BIOTIC_STRESS	BACTERICIDAL_COMPOUNDS|ANTIBIOTICS	BACTERICIDAL-SPERMIDINE|PUTRESCINE_METABOLISM	potA->PGPT0007840	1
NEUTRALIZING_BIOTIC_STRESS	BACTERICIDAL_COMPOUNDS|ANTIBIOTICS	BACTERICIDAL-SPERMIDINE|PUTRESCINE_METABOLISM	potB->PGPT0007835	1
NEUTRALIZING_BIOTIC_STRESS	BACTERICIDAL_COMPOUNDS|ANTIBIOTICS	BACTERICIDAL-SPERMIDINE|PUTRESCINE_METABOLISM	potC->PGPT0007830	1
NEUTRALIZING_BIOTIC_STRESS	BACTERICIDAL_COMPOUNDS|ANTIBIOTICS	BACTERICIDAL-SPERMIDINE|PUTRESCINE_METABOLISM	puuP->PGPT0007795	1
NEUTRALIZING_BIOTIC_STRESS	BACTERICIDAL_COMPOUNDS|ANTIBIOTICS	BACTERICIDAL-SPERMIDINE|PUTRESCINE_METABOLISM	spuC->PGPT0007865	1
NEUTRALIZING_BIOTIC_STRESS	BACTERICIDAL_COMPOUNDS|ANTIBIOTICS	BACTERICIDAL-TOXOFLAVIN_METABOLISM	ribD->PGPT0008555	2
NEUTRALIZING_BIOTIC_STRESS	BACTERICIDAL_COMPOUNDS|ANTIBIOTICS	BACTERICIDAL-TYPE_II_POLYKETIDE-ACTINORHODIN|MEDERMYCIN|DIHYDROKALAFUNGIN_METABOLISM	actIV->PGPT0010265	1
NEUTRALIZING_BIOTIC_STRESS	BACTERICIDAL_COMPOUNDS|ANTIBIOTICS	BACTERICIDAL-TYPE_II_POLYKETIDE-ACTINORHODIN|MEDERMYCIN|DIHYDROKALAFUNGIN_METABOLISM	actVI4->PGPT0010290	1
NEUTRALIZING_BIOTIC_STRESS	BACTERICIDAL_COMPOUNDS|ANTIBIOTICS	BACTERICIDAL-TYPE_II_POLYKETIDE-AKLAVINONE-ACLACINOMYCIN_METABOLISM	rdmC->PGPT0010490	1
NEUTRALIZING_BIOTIC_STRESS	BACTERICIDAL_COMPOUNDS|ANTIBIOTICS	BACTERICIDAL-TYPE_II_POLYKETIDE-AKLAVINONE-RHODOMYCIN_METABOLISM	rdmC->PGPT0010490	1
NEUTRALIZING_BIOTIC_STRESS	BACTERICIDAL_COMPOUNDS|ANTIBIOTICS	BACTERICIDAL-TYPE_II_POLYKETIDE-MITHRAMYCIN_METABOLISM	mtmW->PGPT0010570	1
NEUTRALIZING_BIOTIC_STRESS	BACTERICIDAL_COMPOUNDS|ANTIBIOTICS	BACTERICIDAL-TYPE_II_POLYKETIDE-OXY-|CHLOR-|TETRACYCLINE_METABOLISM	otrA|tetM|tetO->PGPT0010355	2
NEUTRALIZING_BIOTIC_STRESS	BACTERICIDAL_COMPOUNDS|ANTIBIOTICS	BACTERICIDAL-TYPE_II_POLYKETIDE-OXY-|CHLOR-|TETRACYCLINE_METABOLISM	otrB|tcr->PGPT0010360	2
NEUTRALIZING_BIOTIC_STRESS	BACTERICIDAL_COMPOUNDS|ANTIBIOTICS	BACTERICIDAL-TYPE_II_POLYKETIDE-OXY-|CHLOR-|TETRACYCLINE_METABOLISM	oxyE->PGPT0010330	1
NEUTRALIZING_BIOTIC_STRESS	BACTERICIDAL_COMPOUNDS|ANTIBIOTICS	BACTERICIDAL-TYPE_II_POLYKETIDE-OXY-|CHLOR-|TETRACYCLINE_METABOLISM	oxyQ->PGPT0010335	1
NEUTRALIZING_BIOTIC_STRESS	BIOTIC_STRESS_RESISTANCE-PHENAZINE_DERIVATES	BIOTIC_STRESS_RESISTANCE-PHENAZINE-1-CARBOXYLIC_ACID_BIOSYNTHESIS	3_deoxy_7_phosphoheptulonate_synthase|aroF|aroG|aroH->PGPT0012920	1
NEUTRALIZING_BIOTIC_STRESS	BIOTIC_STRESS_RESISTANCE-PHENAZINE_DERIVATES	BIOTIC_STRESS_RESISTANCE-PHENAZINE-1-CARBOXYLIC_ACID_BIOSYNTHESIS	aroA->PGPT0012865	2
NEUTRALIZING_BIOTIC_STRESS	BIOTIC_STRESS_RESISTANCE-PHENAZINE_DERIVATES	BIOTIC_STRESS_RESISTANCE-PHENAZINE-1-CARBOXYLIC_ACID_BIOSYNTHESIS	aroB->PGPT0012875	1
NEUTRALIZING_BIOTIC_STRESS	BIOTIC_STRESS_RESISTANCE-PHENAZINE_DERIVATES	BIOTIC_STRESS_RESISTANCE-PHENAZINE-1-CARBOXYLIC_ACID_BIOSYNTHESIS	aroE->PGPT0012890	2
NEUTRALIZING_BIOTIC_STRESS	BIOTIC_STRESS_RESISTANCE-PHENAZINE_DERIVATES	BIOTIC_STRESS_RESISTANCE-PHENAZINE-1-CARBOXYLIC_ACID_BIOSYNTHESIS	aroF->PGPT0012910	2
NEUTRALIZING_BIOTIC_STRESS	BIOTIC_STRESS_RESISTANCE-PHENAZINE_DERIVATES	BIOTIC_STRESS_RESISTANCE-PHENAZINE-1-CARBOXYLIC_ACID_BIOSYNTHESIS	aroL|aroK->PGPT0012900	1
NEUTRALIZING_BIOTIC_STRESS	BIOTIC_STRESS_RESISTANCE-PHENAZINE_DERIVATES	BIOTIC_STRESS_RESISTANCE-PHENAZINE-1-CARBOXYLIC_ACID_BIOSYNTHESIS	aroQ|qutE->PGPT0012905	1
NEUTRALIZING_BIOTIC_STRESS	BIOTIC_STRESS_RESISTANCE-PHENAZINE_DERIVATES	BIOTIC_STRESS_RESISTANCE-PHENAZINE_BIOSYNTHESIS	phzE->PGPT0012800	1
NEUTRALIZING_BIOTIC_STRESS	BIOTIC_STRESS_RESISTANCE-PHENAZINE_DERIVATES	BIOTIC_STRESS_RESISTANCE-PHENAZINE_BIOSYNTHESIS	trpE|phnA->PGPT0007095	2
NEUTRALIZING_BIOTIC_STRESS	BIOTIC_STRESS_RESISTANCE-PHENAZINE_DERIVATES	BIOTIC_STRESS_RESISTANCE-PHENAZINE_BIOSYNTHESIS	trpG|phnB->PGPT0007105	1
NEUTRALIZING_BIOTIC_STRESS	BIOTIC_STRESS_RESISTANCE-PHENAZINE_DERIVATES	BIOTIC_STRESS_RESISTANCE-PHENAZINE_BIOSYNTHESIS	yddE->PGPT0012850	1
NEUTRALIZING_BIOTIC_STRESS	BIOTIC_STRESS_RESISTANCE-VOLATILES	BIOTIC_STRESS_RESISTANCE-ACETOIN|2|3-BUTANEDIOL_VOLATILE_BIOSYNTHESIS	aceF|pdhC->PGPT0001390	2
NEUTRALIZING_BIOTIC_STRESS	BIOTIC_STRESS_RESISTANCE-VOLATILES	BIOTIC_STRESS_RESISTANCE-ACETOIN|2|3-BUTANEDIOL_VOLATILE_BIOSYNTHESIS	acoR->PGPT0001030	1
NEUTRALIZING_BIOTIC_STRESS	BIOTIC_STRESS_RESISTANCE-VOLATILES	BIOTIC_STRESS_RESISTANCE-ACETOIN|2|3-BUTANEDIOL_VOLATILE_BIOSYNTHESIS	acuB->PGPT0008220	1
NEUTRALIZING_BIOTIC_STRESS	BIOTIC_STRESS_RESISTANCE-VOLATILES	BIOTIC_STRESS_RESISTANCE-ACETOIN|2|3-BUTANEDIOL_VOLATILE_BIOSYNTHESIS	acuC->PGPT0008225	1
NEUTRALIZING_BIOTIC_STRESS	BIOTIC_STRESS_RESISTANCE-VOLATILES	BIOTIC_STRESS_RESISTANCE-ACETOIN|2|3-BUTANEDIOL_VOLATILE_BIOSYNTHESIS	budB|ilvK|alsS|ilvB|ilvG|ilvI->PGPT0008185	2
NEUTRALIZING_BIOTIC_STRESS	BIOTIC_STRESS_RESISTANCE-VOLATILES	BIOTIC_STRESS_RESISTANCE-ACETOIN|2|3-BUTANEDIOL_VOLATILE_BIOSYNTHESIS	budC->PGPT0008190	1
NEUTRALIZING_BIOTIC_STRESS	BIOTIC_STRESS_RESISTANCE-VOLATILES	BIOTIC_STRESS_RESISTANCE-ACETOIN|2|3-BUTANEDIOL_VOLATILE_BIOSYNTHESIS	ilvH|ilvN->PGPT0008205	1
NEUTRALIZING_BIOTIC_STRESS	BIOTIC_STRESS_RESISTANCE-VOLATILES	BIOTIC_STRESS_RESISTANCE-ACETOIN|2|3-BUTANEDIOL_VOLATILE_BIOSYNTHESIS	lpd|pdhD->PGPT0001380	3
NEUTRALIZING_BIOTIC_STRESS	BIOTIC_STRESS_RESISTANCE-VOLATILES	BIOTIC_STRESS_RESISTANCE-ALCOHOL|KETONE_VOLATILE_METABOLISM	adh2_1->PGPT0008290	1
NEUTRALIZING_BIOTIC_STRESS	BIOTIC_STRESS_RESISTANCE-VOLATILES	BIOTIC_STRESS_RESISTANCE-ALCOHOL|KETONE_VOLATILE_METABOLISM	bdh->PGPT0008310	1
NEUTRALIZING_BIOTIC_STRESS	BIOTIC_STRESS_RESISTANCE-VOLATILES	BIOTIC_STRESS_RESISTANCE-ALCOHOL|KETONE_VOLATILE_METABOLISM	hmgL->PGPT0008315	1
NEUTRALIZING_BIOTIC_STRESS	BIOTIC_STRESS_RESISTANCE-VOLATILES	BIOTIC_STRESS_RESISTANCE-ALCOHOL|KETONE_VOLATILE_METABOLISM	scoA->PGPT0008325	1
NEUTRALIZING_BIOTIC_STRESS	BIOTIC_STRESS_RESISTANCE-VOLATILES	BIOTIC_STRESS_RESISTANCE-ALCOHOL|KETONE_VOLATILE_METABOLISM	scoB->PGPT0008330	1
NEUTRALIZING_BIOTIC_STRESS	BIOTIC_STRESS_RESISTANCE-VOLATILES	BIOTIC_STRESS_RESISTANCE-VOLATILE_RELATED_FATTY_ACID_METABOLISM	accD->PGPT0008345	1
NEUTRALIZING_BIOTIC_STRESS	BIOTIC_STRESS_RESISTANCE-VOLATILES	BIOTIC_STRESS_RESISTANCE-VOLATILE_RELATED_FATTY_ACID_METABOLISM	acd->PGPT0008385	7
NEUTRALIZING_BIOTIC_STRESS	BIOTIC_STRESS_RESISTANCE-VOLATILES	BIOTIC_STRESS_RESISTANCE-VOLATILE_RELATED_FATTY_ACID_METABOLISM	fadD->PGPT0008380	13
NEUTRALIZING_BIOTIC_STRESS	BIOTIC_STRESS_RESISTANCE-VOLATILES	BIOTIC_STRESS_RESISTANCE-VOLATILE_RELATED_FATTY_ACID_METABOLISM	ymfI|fabG|efpI->PGPT0003180	8
NEUTRALIZING_BIOTIC_STRESS	FUNGICIDAL_COMPOUNDS|ANTIBIOTICS	FUNGICIDAL-ANSAMITOCIN_P-3_METABOLISM	asm17->PGPT0011950	2
NEUTRALIZING_BIOTIC_STRESS	FUNGICIDAL_COMPOUNDS|ANTIBIOTICS	FUNGICIDAL-ANSAMITOCIN|RIFAMYCIN_METABOLISM	rifM|asm45->PGPT0011190	1
NEUTRALIZING_BIOTIC_STRESS	FUNGICIDAL_COMPOUNDS|ANTIBIOTICS	FUNGICIDAL-ANSAMITOCIN|RIFAMYCIN_METABOLISM	tktA|tktB->PGPT0011200	3
NEUTRALIZING_BIOTIC_STRESS	FUNGICIDAL_COMPOUNDS|ANTIBIOTICS	FUNGICIDAL-CHITINOLYTIC_ACTIVITIES	nagZ->PGPT0012175	1
NEUTRALIZING_BIOTIC_STRESS	FUNGICIDAL_COMPOUNDS|ANTIBIOTICS	FUNGICIDAL-CHITOSAN_DEGRADATION	csxA->PGPT0019000	1
NEUTRALIZING_BIOTIC_STRESS	FUNGICIDAL_COMPOUNDS|ANTIBIOTICS	FUNGICIDAL-MOTILITY-MEDIATED_DEFENSE_SIGNALLING	lysS->PGPT0012225	1
NEUTRALIZING_BIOTIC_STRESS	FUNGICIDAL_COMPOUNDS|ANTIBIOTICS	FUNGICIDAL-MOTILITY-MEDIATED_DEFENSE_SIGNALLING	yajQ->PGPT0012210	1
NEUTRALIZING_BIOTIC_STRESS	FUNGICIDAL_COMPOUNDS|ANTIBIOTICS	FUNGICIDAL-MOTILITY-MEDIATED_DEFENSE_SIGNALLING	ybgC->PGPT0001850	4
NEUTRALIZING_BIOTIC_STRESS	FUNGICIDAL_COMPOUNDS|ANTIBIOTICS	FUNGICIDAL-PENTALENOLACTONE_METABOLISM	CYP105D->PGPT0011505	1
NEUTRALIZING_BIOTIC_STRESS	FUNGICIDAL_COMPOUNDS|ANTIBIOTICS	FUNGICIDAL-POLYENE_AMPHOTERICIN_B_METABOLISM	amphORF1->PGPT0031940	1
NEUTRALIZING_BIOTIC_STRESS	FUNGICIDAL_COMPOUNDS|ANTIBIOTICS	FUNGICIDAL-PUROMYCIN_METABOLISM	pur3->PGPT0012270	1
NEUTRALIZING_BIOTIC_STRESS	FUNGICIDAL_COMPOUNDS|ANTIBIOTICS	FUNGICIDAL-TOXOFLAVIN_METABOLISM	ribD->PGPT0008555	2
NEUTRALIZING_BIOTIC_STRESS	INSECTICIDAL_COMPOUNDS	INSECTICIDAL-GAMMA-AMINOBUTYRIC_ACID_BIOSYNTHESIS	gabP->PGPT0007665	1
NEUTRALIZING_BIOTIC_STRESS	INSECTICIDAL_COMPOUNDS	INSECTICIDAL-GAMMA-AMINOBUTYRIC_ACID_BIOSYNTHESIS	gabT->PGPT0007660	1
NEUTRALIZING_BIOTIC_STRESS	OTHER_BIOTIC_STRESS_RESISTANCE_GENES	BIOTIC_STRESS_RESISTANCE-BACILYSIN_METABOLISM	degU->PGPT0012750	4
NEUTRALIZING_BIOTIC_STRESS	OTHER_BIOTIC_STRESS_RESISTANCE_GENES	BIOTIC_STRESS_RESISTANCE-BACILYSIN_METABOLISM	hemQ->PGPT0008490	1
NEUTRALIZING_BIOTIC_STRESS	TUMORICIDAL_COMPOUNDS	TUMORICIDAL-ANSAMITOCIN_P-3_METABOLISM	asm17->PGPT0011950	2
NEUTRALIZING_BIOTIC_STRESS	TUMORICIDAL_COMPOUNDS	TUMORICIDAL-TYPE_II_POLYKETIDE-AKLAVINONE-ACLACINOMYCIN_METABOLISM	rdmC->PGPT0010490	1
NEUTRALIZING_BIOTIC_STRESS	TUMORICIDAL_COMPOUNDS	TUMORICIDAL-TYPE_II_POLYKETIDE-MITHRAMYCIN_METABOLISM	mtmW->PGPT0010570	1
UNIVERSAL_STRESS_RESPONSE	STRESS_SIGNALLING_PROTEINS	OTHER_STRESS_RESPONSE_PROTEINS	aldH|dhaS->PGPT0006875	5
UNIVERSAL_STRESS_RESPONSE	STRESS_SIGNALLING_PROTEINS	OTHER_STRESS_RESPONSE_PROTEINS	csbC->PGPT0015023	1
UNIVERSAL_STRESS_RESPONSE	STRESS_SIGNALLING_PROTEINS	OTHER_STRESS_RESPONSE_PROTEINS	dps|dpsA->PGPT0004055	1
UNIVERSAL_STRESS_RESPONSE	STRESS_SIGNALLING_PROTEINS	OTHER_STRESS_RESPONSE_PROTEINS	gabD->PGPT0001580	3
UNIVERSAL_STRESS_RESPONSE	STRESS_SIGNALLING_PROTEINS	OTHER_STRESS_RESPONSE_PROTEINS	ispD->PGPT0007590	3
UNIVERSAL_STRESS_RESPONSE	STRESS_SIGNALLING_PROTEINS	OTHER_STRESS_RESPONSE_PROTEINS	ispF->PGPT0007595	1
UNIVERSAL_STRESS_RESPONSE	STRESS_SIGNALLING_PROTEINS	OTHER_STRESS_RESPONSE_PROTEINS	nhaX->PGPT0015026	1
UNIVERSAL_STRESS_RESPONSE	STRESS_SIGNALLING_PROTEINS	OTHER_STRESS_RESPONSE_PROTEINS	pyrF->PGPT0014965	1
UNIVERSAL_STRESS_RESPONSE	STRESS_SIGNALLING_PROTEINS	OTHER_STRESS_RESPONSE_PROTEINS	sigM|rpoE->PGPT0015025	4
UNIVERSAL_STRESS_RESPONSE	STRESS_SIGNALLING_PROTEINS	OTHER_STRESS_RESPONSE_PROTEINS	uspA->PGPT0014970	1
UNIVERSAL_STRESS_RESPONSE	STRESS_SIGNALLING_PROTEINS	OTHER_STRESS_RESPONSE_PROTEINS	uspE->PGPT0014995	1
UNIVERSAL_STRESS_RESPONSE	STRESS_SIGNALLING_PROTEINS	OTHER_STRESS_RESPONSE_PROTEINS	yfhM->PGPT0015015	1
UNIVERSAL_STRESS_RESPONSE	STRESS_SIGNALLING_PROTEINS	OTHER_STRESS_RESPONSE_PROTEINS	yfkH->PGPT0014525	6
UNIVERSAL_STRESS_RESPONSE	STRESS_SIGNALLING_PROTEINS	OTHER_STRESS_RESPONSE_PROTEINS	yfkM|pfpI|yraA->PGPT0015010	2
UNIVERSAL_STRESS_RESPONSE	STRESS_SIGNALLING_PROTEINS	STRESS_SIGNAL-AMINO_ACID_STARVATION_RESPONSE	dks->PGPT0014560	4
UNIVERSAL_STRESS_RESPONSE	STRESS_SIGNALLING_PROTEINS	STRESS_SIGNAL-AMINO_ACID_STARVATION_RESPONSE	rpoS->PGPT0014685	1
UNIVERSAL_STRESS_RESPONSE	STRESS_SIGNALLING_PROTEINS	STRESS_SIGNAL-CARBOHYDRATE_STARVATION_RESPONSE	clp|crp->PGPT0015075	2
UNIVERSAL_STRESS_RESPONSE	STRESS_SIGNALLING_PROTEINS	STRESS_SIGNAL-CARBON_STARVATION_RESPONSE	cstA->PGPT0015060	1
UNIVERSAL_STRESS_RESPONSE	STRESS_SIGNALLING_PROTEINS	STRESS_SIGNAL-CELL_GROWTH_SIGNALLING	divIVA->PGPT0014805	1
UNIVERSAL_STRESS_RESPONSE	STRESS_SIGNALLING_PROTEINS	STRESS_SIGNAL-CELL_GROWTH_SIGNALLING	dnaA->PGPT0014800	1
UNIVERSAL_STRESS_RESPONSE	STRESS_SIGNALLING_PROTEINS	STRESS_SIGNAL-CELL_GROWTH_SIGNALLING	ftsW|spoVE->PGPT0014810	2
UNIVERSAL_STRESS_RESPONSE	STRESS_SIGNALLING_PROTEINS	STRESS_SIGNAL-CHAPERONE|PROTEASES	clpX->PGPT0014600	1
UNIVERSAL_STRESS_RESPONSE	STRESS_SIGNALLING_PROTEINS	STRESS_SIGNAL-CHAPERONE|PROTEASES	degP|htrA->PGPT0015105	1
UNIVERSAL_STRESS_RESPONSE	STRESS_SIGNALLING_PROTEINS	STRESS_SIGNAL-CHAPERONE|PROTEASES	groEL|mopA->PGPT0014570	2
UNIVERSAL_STRESS_RESPONSE	STRESS_SIGNALLING_PROTEINS	STRESS_SIGNAL-CHAPERONE|PROTEASES	ppiA->PGPT0015110	1
UNIVERSAL_STRESS_RESPONSE	STRESS_SIGNALLING_PROTEINS	STRESS_SIGNAL-DNA_DAMAGE_DEFENSE|REPAIR	dinB->PGPT0014881	3
UNIVERSAL_STRESS_RESPONSE	STRESS_SIGNALLING_PROTEINS	STRESS_SIGNAL-DNA_DAMAGE_DEFENSE|REPAIR	dks->PGPT0014560	4
UNIVERSAL_STRESS_RESPONSE	STRESS_SIGNALLING_PROTEINS	STRESS_SIGNAL-DNA_DAMAGE_DEFENSE|REPAIR	dps|dpsA->PGPT0004055	1
UNIVERSAL_STRESS_RESPONSE	STRESS_SIGNALLING_PROTEINS	STRESS_SIGNAL-DNA_DAMAGE_DEFENSE|REPAIR	lexA->PGPT0014895	1
UNIVERSAL_STRESS_RESPONSE	STRESS_SIGNALLING_PROTEINS	STRESS_SIGNAL-DNA_DAMAGE_DEFENSE|REPAIR	ligD->PGPT0014910	3
UNIVERSAL_STRESS_RESPONSE	STRESS_SIGNALLING_PROTEINS	STRESS_SIGNAL-DNA_DAMAGE_DEFENSE|REPAIR	radA->PGPT0014905	1
UNIVERSAL_STRESS_RESPONSE	STRESS_SIGNALLING_PROTEINS	STRESS_SIGNAL-DNA_DAMAGE_DEFENSE|REPAIR	recA->PGPT0007235	1
UNIVERSAL_STRESS_RESPONSE	STRESS_SIGNALLING_PROTEINS	STRESS_SIGNAL-DNA_DAMAGE_DEFENSE|REPAIR	uvrA->PGPT0014915	3
UNIVERSAL_STRESS_RESPONSE	STRESS_SIGNALLING_PROTEINS	STRESS_SIGNAL-DNA_DAMAGE_DEFENSE|REPAIR	uvrB->PGPT0014920	1
UNIVERSAL_STRESS_RESPONSE	STRESS_SIGNALLING_PROTEINS	STRESS_SIGNAL-DNA_DAMAGE_DEFENSE|REPAIR	uvrC->PGPT0014925	1
UNIVERSAL_STRESS_RESPONSE	STRESS_SIGNALLING_PROTEINS	STRESS_SIGNAL-DNA_DAMAGE_DEFENSE|REPAIR	yxlJ|aag->PGPT0014885	1
UNIVERSAL_STRESS_RESPONSE	STRESS_SIGNALLING_PROTEINS	STRESS_SIGNAL-ENVELOPE_STRESS_RESPONSE	baeS->PGPT0003985	1
UNIVERSAL_STRESS_RESPONSE	STRESS_SIGNALLING_PROTEINS	STRESS_SIGNAL-ENVELOPE_STRESS_RESPONSE	gtaB|UGP2|galU|galF->PGPT0014875	1
UNIVERSAL_STRESS_RESPONSE	STRESS_SIGNALLING_PROTEINS	STRESS_SIGNAL-ENVELOPE_STRESS_RESPONSE	liaR->PGPT0014870	4
UNIVERSAL_STRESS_RESPONSE	STRESS_SIGNALLING_PROTEINS	STRESS_SIGNAL-MUTAGENESIS_BY_DNA_POLYMERASES	dinB->PGPT0014881	3
UNIVERSAL_STRESS_RESPONSE	STRESS_SIGNALLING_PROTEINS	STRESS_SIGNAL-MUTAGENESIS_BY_DNA_POLYMERASES	umuD->PGPT0015094	1
UNIVERSAL_STRESS_RESPONSE	STRESS_SIGNALLING_PROTEINS	STRESS_SIGNAL-PHOSPHATE_STARVATION_RESPONSE	phoH->PGPT0002700	1
UNIVERSAL_STRESS_RESPONSE	STRESS_SIGNALLING_PROTEINS	STRESS_SIGNAL-POLYHYDROXYBUTYRATE_PRODUCTION	phbC|phaC->PGPT0014740	2
UNIVERSAL_STRESS_RESPONSE	STRESS_SIGNALLING_PROTEINS	STRESS_SIGNAL-SPORULATION_SIGNALLING	disA->PGPT0014770	2
UNIVERSAL_STRESS_RESPONSE	STRESS_SIGNALLING_PROTEINS	STRESS_SIGNAL-STRINGENT_STRESS_RESPONSE	ydeB|carD->PGPT0014830	1
UNIVERSAL_STRESS_RESPONSE	STRESS_SIGNALLING_PROTEINS	STRESS_SIGNAL-TRANSCRIPTIONAL_REGULATION	arsC->PGPT0004715	1
UNIVERSAL_STRESS_RESPONSE	STRESS_SIGNALLING_PROTEINS	STRESS_SIGNAL-TRANSCRIPTIONAL_REGULATION	rcdA->PGPT0014935	1
UNIVERSAL_STRESS_RESPONSE	STRESS_SIGNALLING_PROTEINS	STRESS_SIGNAL-TRANSCRIPTIONAL_REGULATION	rpoE|sigW->PGPT0014960	13
UNIVERSAL_STRESS_RESPONSE	STRESS_SIGNALLING_PROTEINS	STRESS_SIGNAL-TRANSCRIPTIONAL_REGULATION	rsbV->PGPT0014350	1
UNIVERSAL_STRESS_RESPONSE	STRESS_SIGNALLING_PROTEINS	STRESS_SIGNAL-TRANSCRIPTIONAL_REGULATION	rsbW->PGPT0014950	2
UNIVERSAL_STRESS_RESPONSE	STRESS_SIGNALLING_PROTEINS	STRESS_SIGNAL-TRANSCRIPTIONAL_REGULATION	ypdC->PGPT0014658	2

## Sheet: Aromatic compounds
Table S4. Stress envinronmental genes of Nocardioides sp. DSM 117947T
Benzoate degradation
Abbreviations	Functional Role
BenB	Benzoate 1,2-dioxygenase beta subunit (EC 1.14.12.10)
BenA	Benzoate 1,2-dioxygenase alpha subunit (EC 1.14.12.10)
BenC	Benzoate 1,2-dioxygenase, ferredoxin reductase component
BenD	1,2-dihydroxycyclohexa-3,5-diene-1-carboxylate dehydrogenase (EC 1.3.1.25)
BenK	benzoate MFS transporter BenK
BenE2	Benzoate transport protein
BenF	benzoate-specific porin
MLCI	Muconate cycloisomerase (EC 5.5.1.1)
MLI	Muconolactone isomerase (EC 5.3.3.4)
CD	Catechol 1,2-dioxygenase (EC 1.13.11.1)
TDb	Toluate 1,2-dioxygenase beta subunit
TDet	Toluate 1,2-dioxygenase electron transfer component
TDa	Toluate 1,2-dioxygenase alpha subunit
BenR	benABC operon transcriptional activator BenR
CatR	Aromatic hydrocarbon utilization transcriptional regulator CatR (LysR family)
BMO	Benzoate-4-monooxygenase (EC 1.14.13.12)
BFD	Benzoylformate decarboxylase (EC 4.1.1.7)
BAD	Putative benzaldehyde dehydrogenase oxidoreductase protein (EC 1.2.1.28)
VDH_19	vanillin dehydrogenase oxidoreductase protein (EC 1.-.-.-)
SD	Salicylaldehyde dehydrogenase (EC 1.2.1.65)
HMSH	2-hydroxymuconic semialdehyde hydrolase (EC 3.1.1.-)
TSAD	Probable TOLUENESULFONATE zinc-independent alcohol dehydrogenase oxidoreductase protein
KFA	Kynurenine formamidase, bacterial (EC 3.5.1.9)
BTR	Benzoate catabolic operon transcription regulator
VDH_25	Vanillin dehydrogenase (Hydroxybenzaldehyde dehydrogenase) (EC 1.2.1.28)
OhbA	Ortho-halobenzoate 1,2-dioxygenase beta-ISP protein OhbA
OhbB	Ortho-halobenzoate 1,2-dioxygenase alpha-ISP protein OhbB
ClBD	2-chlorobenzoate 1,2-dioxygenase (EC 1.14.12.13)
RHD	Ring hydroxylating dioxygenase, alpha subunit (EC 1.14.12.13)
Biophenyl degradation
BphA1	Biphenyl dioxygenase alpha subunit (EC 1.14.12.18)
BphA2	Biphenyl dioxygenase beta subunit (EC 1.14.12.18)
BphA3	Biphenyl dioxygenase system ferredoxin component
BphA4	Biphenyl dioxygenase system ferredoxin--NAD( ) reductase component (EC 1.18.1.3)
BphB	2,3-dihydroxy-4-phenylhexa-4,6-diene dehydrogenase
BphB2	Dihydrodiol dehydrogenase (EC 1.3.1.56)
BphF	2-hydroxy-3-carboxyhexa-4,6-diene hydrolase
BphH	2-hydroxypenta-2,4-dienoate hydratase
BD	Biphenyl-2,3-diol 1,2-dioxygenase (EC 1.13.11.39)
BDp	PIRSF, PIRSF000317 Preliminary biphenyl-2,3-diol 1,2-dioxygenase
BDr	biphenyl-2,3-diol 1,2-dioxygenase III-related protein
BDRP	Biphenyl-2,3-diol 1,2-dioxygenase III-related protein
BphC	2,3-dihydroxybiphenyl 1,2-dioxygenase (EC 1.13.11.39)
NBDl	Large subunit naphthalene/biphenzl dioxygenase
BphD	2-hydroxy-6-oxo-6-phenylhexa-2,4-dienoate hydrolase (EC 3.7.1.-)
BphI	4-hydroxy-2-oxovalerate aldolase (EC 4.1.3.39)
NBDIs	Small subunit naph/bph dioxygenase
BphJ2	Acetaldehyde dehydrogenase (EC 1.2.1.10)
BphE1	2-keto-4-pentenoate hydratase (EC 4.2.1.80)
Bphj2?_21_21	Acetaldehyde dehydrogenase, acetylating, (EC 1.2.1.10) in gene cluster for degradation of phenols, cresols, catechol
Quinate degradation
S5D	Shikimate 5-dehydrogenase (EC 1.1.1.25)
QuiA	Quinate/shikimate dehydrogenase [Pyrroloquinoline-quinone] (EC 1.1.99.25)
QuiB	3-dehydroquinate dehydratase (EC 4.2.1.10)
QuiC	3-dehydroshikimate dehydratase
QuiB1	3-dehydroquinate dehydratase I (EC 4.2.1.10)
QuiB2	3-dehydroquinate dehydratase II (EC 4.2.1.10)
QP	Quinate permease
QX	Protein QA-X
SQDa	Shikimate/quinate 5-dehydrogenase I alpha (EC 1.1.1.25)
SQDb	Shikimate/quinate 5-dehydrogenase I beta (EC 1.1.1.282)
SQDd	Shikimate/quinate 5-dehydrogenase I delta (EC 1.1.1.25)
RP	Repressor Protein of Quinate Catabolism
Gentisate degradation
GD	Gentisate 1,2-dioxygenase (EC 1.13.11.4)
FHF	Fumarylacetoacetate hydrolase family protein
MI	Maleylacetoacetate isomerase (EC 5.2.1.2)
HBH	Putative n-hydroxybenzoate hydroxylase
HT	4-hydroxybenzoate transporter
FAA	Fumarylacetoacetase (EC 3.7.1.2)
MCTI	Maleate cis-trans isomerase (EC 5.2.1.1)
PH	2-keto-4-pentenoate hydratase/2-oxohepta-3-ene-1,7-dioic acid hydratase (catechol pathway)
PHBT	putative 4-hydroxybenzoyl-CoA thioesterase
SH	Salicylate hydroxylase (EC 1.14.13.1)
MH	2-polyprenyl-6-methoxyphenol hydroxylase and related FAD-dependent oxidoreductases
Protocatechuate branch of beta-ketoadipate pathway
pcaQ	Pca regulon regulatory protein PcaR
pcaH	Protocatechuate 3,4-dioxygenase beta chain (EC 1.13.11.3)
pcaG	Protocatechuate 3,4-dioxygenase alpha chain (EC 1.13.11.3)
pcaB	3-carboxy-cis,cis-muconate cycloisomerase (EC 5.5.1.2)
pcaC	4-carboxymuconolactone decarboxylase (EC 4.1.1.44)
pcaD	Beta-ketoadipate enol-lactone hydrolase (EC 3.1.1.24)
pcaI	3-oxoadipate CoA-transferase subunit A (EC 2.8.3.6)
pcaJ	3-oxoadipate CoA-transferase subunit B (EC 2.8.3.6)
pcaF	Beta-ketoadipyl CoA thiolase (EC 2.3.1.-)
pcaF2	Putative acetyl-CoA:acetyltransferase
pcaD2	3-oxoadipate enol-lactone hydrolase
pcaI2	Succinyl-CoA:3-ketoacid-coenzyme A transferase subunit A (EC 2.8.3.5)
pcaJ2	Succinyl-CoA:3-ketoacid-coenzyme A transferase subunit B (EC 2.8.3.5)
pcaC2	3-oxoadipate enol-lactone hydrolase/4-carboxymuconolactone decarboxylase
PcaT	Dicarboxylic acid transporter
PhaK	PhaK-like protein
pcaFn	Beta-ketoadipyl CoA thiolase (EC 2.3.1.9)
Salicylate and gentisate catabolism
SalA	Salicylate hydroxylase (EC 1.14.13.1)
SalR	Salicylate Regulator protein
SalE	Salicylate esterase
SalD	Putative facilitator of salicylate uptake
AreA	AreA (Esterase for aryl ester catabolic pathway) (EC 3.1.1.-)
AreB	AreB (Aryl-alcohol dehydrogenase) (EC 1.1.1.90)
AreC	Benzaldehyde dehydrogenase II (EC 1.2.1.28)
AreR	aryl ester regulator protein
GD	Gentisate 1,2-dioxygenase (EC 1.13.11.4)
MI	Maleylacetoacetate isomerase (EC 5.2.1.2)
FAA	Fumarylacetoacetase (EC 3.7.1.2)
HBH	Putative n-hydroxybenzoate hydroxylase
HT	4-hydroxybenzoate transporter
FHF	Fumarylacetoacetate hydrolase family protein
MCTI	Maleate cis-trans isomerase (EC 5.2.1.1)
PH	2-keto-4-pentenoate hydratase/2-oxohepta-3-ene-1,7-dioic acid hydratase (catechol pathway)
PHBT	Putative 4-hydroxybenzoyl-CoA thioesterase
MH	2-polyprenyl-6-methoxyphenol hydroxylase and related FAD-dependent oxidoreductases
FAA2	Fumarylacetoacetate (FAA) hydrolase (EC 3.7.1.5)
FAA3	Fumarylacetoacetate (FAA) hydrolase (EC 4.1.1.68)
